# Supplementary material for: Phosphatidylcholine and phosphatidylethanolamine plasmalogens in lipid loaded human macrophages
Source: PLoS One. 2018 Oct 11;13(10):e0205706. doi: 10.1371/journal.pone.0205706 (PMC6181407; doi:10.1371/journal.pone.0205706)
Supplement: S1 File — Hypergeometrical scores were calculated for each lipoprotein treatment versus untreated control cells as well as for HDL3 deloaded cells in comparison to loaded controls. A hypergeometrical score of >6 can been regarded as statistically significant. (XLSX) [file pone.0205706.s001.xlsx]

## Sheet: hypergeometrical scores
Gene symbol	Description	eLDL load vs control	oxLDL load vs ctrl	eLDL + HDL deload vs control	oxLDL + HDL deload vs control
SPTBN1	spectrin, beta, non-erythrocytic 1	18.3293	2.24702	-14.5506	-8.17841
SPRY1	sprouty homolog 1, antagonist of FGF signaling (Drosophila)	16.8452	9.1859	-7.80189	-5.41201
PTGES	prostaglandin E synthase	16.4073	6.82303	-13.8041	-8.24775
BIRC7	baculoviral IAP repeat-containing 7	15.6253	6.75293	-8.13591	-2.81467
NIACR1	niacin receptor 1	15.208	3.09763	-17.109	-12.1859
NIACR2	niacin receptor 2	15.208	3.09763	-17.109	-12.1859
HAMP	hepcidin antimicrobial peptide	15.1492	0.918572	-6.19674	-1.91042
PCSK6	proprotein convertase subtilisin/kexin type 6	15.1253	17.6855	-4.29512	-4.97777
ANKRD29	ankyrin repeat domain 29	14.941	-4.40396	-12.7541	-1.67511
NAV2	neuron navigator 2	14.144	6.56125	-7.07559	-3.90768
APLN	apelin	13.5979	13.6507	10.5117	6.90502
FHL2	four and a half LIM domains 2	13.4045	-7.83802	14.247	26.5395
MFI2	antigen p97 (melanoma associated) identified by monoclonal antibodies 133.2 and 96.5	13.2866	6.81168	4.07793	5.5106
SSTR2	somatostatin receptor 2	12.9686	-3.8617	-6.78186	2.68854
FAM82A2	family with sequence similarity 82, member A2	12.8575	2.78068	-5.23335	-1.71844
B9D1	B9 protein domain 1	12.7408	7.49346	-3.13225	-2.29206
INSM1	insulinoma-associated 1	12.668	9.69645	-3.23175	-10.9173
HES2	hairy and enhancer of split 2 (Drosophila)	12.5644	12.7569	5.88062	-7.59334
PVALB	parvalbumin	12.422	0.970531	-0.985599	12.7499
ORM2	orosomucoid 2	12.3794	6.85274	-3.7731	-4.39297
ASB16	ankyrin repeat and SOCS box-containing 16	12.3424	7.7995	-4.24835	5.80801
APBB1	amyloid beta (A4) precursor protein-binding, family B, member 1 (Fe65)	12.284	-5.35503	-2.35647	5.68833
ME3	malic enzyme 3, NADP(+)-dependent, mitochondrial	12.1385	10.6413	7.57752	5.29779
FBLIM1	filamin binding LIM protein 1	12.0217	17.7941	3.08438	1.49235
PHACTR1	phosphatase and actin regulator 1	11.9989	17.7562	-8.20718	-12.2904
AMIGO2	adhesion molecule with Ig-like domain 2	11.9687	9.55699	-3.54977	2.26525
PLIN2	adipose differentiation-related protein	11.5835	15.6363	-2.24741	-8.88889
P2RX4	purinergic receptor P2X, ligand-gated ion channel, 4	11.4611	1.25764	-2.95194	1.88977
MACC1	metastasis associated in colon cancer 1	11.3781	-2.30491	2.51385	3.41112
CES1	carboxylesterase 1 (monocyte/macrophage serine esterase 1)	11.2224	24.2877	11.6636	3.07394
LOC440995	hypothetical protein LOC440995	11.1135	7.72768	2.06853	-1.13162
TIAM2	T-cell lymphoma invasion and metastasis 2	11.0264	-6.17597	-7.2735	2.9003
PEX26	peroxisomal biogenesis factor 26	10.9911	-8.74435	2.10683	6.81985
TUBA8	tubulin, alpha 8	10.9911	-8.74435	0.793784	6.81985
EPAS1	endothelial PAS domain protein 1	10.8704	13.5215	0.727406	-4.90059
ITLN1	intelectin 1 (galactofuranose binding)	10.8373	9.69567	-7.18173	-15.1328
TUBB3	tubulin, beta 3	10.8038	-4.52282	10.3956	13.6383
G0S2	G0/G1switch 2	10.7861	6.43515	-14.0091	-18.837
PTCRA	pre T-cell antigen receptor alpha	10.7609	-10.2017	1.25139	10.0126
TPM3	tropomyosin 3	10.6996	-3.82924	3.95777	8.94002
SUCNR1	succinate receptor 1	10.6073	3.44338	0.845042	1.05098
TMEM163	transmembrane protein 163	10.5483	21.5387	-6.54383	-16.0889
LOC729680	hypothetical protein LOC729680	10.5145	11.1465	-2.21624	-5.26908
TNS1	tensin 1	10.5124	4.82588	-3.44092	-1.98793
CD274	CD274 molecule	10.4917	2.56993	-4.18098	-8.11473
RASL11B	RAS-like, family 11, member B	10.3189	-12.9686	13.1615	18.8875
RAPGEF3	Rap guanine nucleotide exchange factor (GEF) 3	10.3139	13.98	8.38565	-7.78613
ITGB3	integrin, beta 3 (platelet glycoprotein IIIa, antigen CD61)	10.187	2.68785	1.6055	2.02722
TMEM158	transmembrane protein 158	10.1761	19.4868	2.90321	-8.35364
SPOCD1	SPOC domain containing 1	10.1712	-3.60973	3.58719	8.06062
HPDL	4-hydroxyphenylpyruvate dioxygenase-like	10.1597	-3.35959	4.12146	8.60369
CCDC134	coiled-coil domain containing 134	10.1509	1.34341	4.81587	5.66369
SULT1C2	sulfotransferase family, cytosolic, 1C, member 2	10.1499	6.77206	3.36738	-1.27092
GCHFR	GTP cyclohydrolase I feedback regulator	10.1436	6.08698	-5.37625	-3.07051
TEX14	testis expressed 14	10.0818	5.80642	-2.39869	1.65867
ROR1	receptor tyrosine kinase-like orphan receptor 1	10.0794	-2.93588	2.20997	6.5375
MYL9	myosin, light chain 9, regulatory	10.0641	-3.68367	8.1371	8.63636
OLFML2B	olfactomedin-like 2B	10.0388	7.64405	-2.30192	-1.42494
MLPH	melanophilin	10.0198	10.7307	2.15339	-1.54401
CDH23	cadherin-like 23	9.99035	5.33659	6.13888	-5.0287
EPB41L1	erythrocyte membrane protein band 4.1-like 1	9.97837	5.06623	6.13837	4.84991
SAMD4A	sterile alpha motif domain containing 4A	9.97646	4.62096	-2.66851	2.56914
ATP6V0D2	ATPase, H+ transporting, lysosomal 38kDa, V0 subunit d2	9.97218	5.40732	2.72378	2.55838
TMEM138	transmembrane protein 138	9.96652	6.69823	-3.70438	-6.61392
TOM1L2	target of myb1-like 2 (chicken)	9.92741	8.76894	-7.4321	-10.2564
ACVRL1	activin A receptor type II-like 1	9.9157	-5.32869	-6.66617	6.57332
LEP	leptin	9.87699	19.8667	-12.0879	-17.5856
SEMA3C	sema domain, immunoglobulin domain (Ig), short basic domain, secreted, (semaphorin) 3C	9.87426	8.72962	-8.19831	-5.19816
SERINC2	serine incorporator 2	9.85046	14.8631	-5.00413	-6.9451
ORM1	orosomucoid 1	9.84057	7.18919	-3.48809	-4.9326
CENPO	centromere protein O	9.83464	6.51977	2.53619	-4.32528
ADCY3	adenylate cyclase 3	9.83464	6.51977	-2.35013	-4.32528
RSC1A1	regulatory solute carrier protein, family 1, member 1	9.83415	3.87667	-1.96168	-1.63635
PLAUR	plasminogen activator, urokinase receptor	9.83057	4.70025	-2.26118	-3.92776
CCL7	chemokine (C-C motif) ligand 7	9.76831	-13.6965	3.94627	18.7431
WWTR1	WW domain containing transcription regulator 1	9.76229	-2.9072	3.36526	4.78244
FABP4	fatty acid binding protein 4, adipocyte	9.73561	6.87218	10.4366	8.38065
ITGB8	integrin, beta 8	9.65842	2.6383	-2.97792	2.49997
METTL1	methyltransferase like 1	9.62587	-2.85543	4.40538	7.19027
ACP2	acid phosphatase 2, lysosomal	9.60735	3.38283	-1.98708	-2.60932
CARS2	cysteinyl-tRNA synthetase 2, mitochondrial (putative)	9.58799	3.68443	1.49627	0.735623
FLJ34077	weakly similar to zinc finger protein 195	9.57254	5.91312	2.53418	2.45376
PFTK1	PFTAIRE protein kinase 1	9.55844	-3.97261	-6.92458	-3.22496
TGM2	transglutaminase 2 (C polypeptide, protein-glutamine-gamma-glutamyltransferase)	9.55453	-8.33411	2.3573	11.8138
BCL2L1	BCL2-like 1	9.54106	4.34114	-3.83682	-2.80045
CTSD	cathepsin D	9.48909	7.91	-3.46481	-5.48727
LOC402778	similar to RIKEN cDNA 6330512M04 gene (mouse)	9.48909	7.91	-3.46481	-5.48727
ZNF462	zinc finger protein 462	9.48192	4.82842	1.30707	-0.886453
SMPD2	sphingomyelin phosphodiesterase 2, neutral membrane (neutral sphingomyelinase)	9.47071	8.30963	-2.44093	-3.63818
PKD2L1	polycystic kidney disease 2-like 1	9.45693	6.19308	-12.4533	-16.7465
TGFB2	transforming growth factor, beta 2	9.43937	5.38122	-11.4492	-8.69947
TIMP3	TIMP metallopeptidase inhibitor 3	9.41358	-13.58	1.4423	17.462
VWA5A	von Willebrand factor A domain containing 5A	9.40257	17.6817	-5.17664	-16.2572
UPP1	uridine phosphorylase 1	9.37589	5.41325	-6.03079	-6.85498
ABTB2	ankyrin repeat and BTB (POZ) domain containing 2	9.36712	9.1253	-0.761761	-6.10457
SLAMF9	SLAM family member 9	9.36395	4.52064	3.75708	4.56617
MARCO	macrophage receptor with collagenous structure	9.35062	3.77662	-3.55553	0.917165
DDI2	DDI1, DNA-damage inducible 1, homolog 2 (S. cerevisiae)	9.33713	8.88414	-3.8961	-7.52678
LY6K	lymphocyte antigen 6 complex, locus K	9.3289	12.9802	-3.09114	-6.57433
WDR4	WD repeat domain 4	9.2961	-1.85794	6.38062	7.8322
COL22A1	collagen, type XXII, alpha 1	9.28489	-13.5299	-1.87065	9.45589
RAB38	RAB38, member RAS oncogene family	9.28308	7.48863	1.58608	-0.6604
ASNS	asparagine synthetase	9.26481	10.8614	-16.118	-19.2581
HPGD	hydroxyprostaglandin dehydrogenase 15-(NAD)	9.2603	1.87764	3.16429	2.03479
THRA	thyroid hormone receptor, alpha (erythroblastic leukemia viral (v-erb-a) oncogene homolog, avian)	9.23817	3.00924	1.80024	1.36571
B4GALT5	UDP-Gal:betaGlcNAc beta 1,4- galactosyltransferase, polypeptide 5	9.18407	-3.94763	-5.05758	1.12732
SLC24A3	solute carrier family 24 (sodium/potassium/calcium exchanger), member 3	9.16709	7.87504	1.52986	-3.06161
GPD1	glycerol-3-phosphate dehydrogenase 1 (soluble)	9.15934	5.34061	10.7609	7.73484
IL18BP	interleukin 18 binding protein	9.15046	-4.19686	5.33216	11.2862
LOC442308	similar to tubulin, beta 5	9.13328	-3.08353	1.37183	7.80737
SLC1A7	solute carrier family 1 (glutamate transporter), member 7	9.12705	4.29735	3.04017	1.01337
ABCG2	ATP-binding cassette, sub-family G (WHITE), member 2	9.11437	4.07773	-1.79995	4.26548
C10orf116	chromosome 10 open reading frame 116	9.1126	5.53705	-2.76364	8.64832
LOC442210	similar to tubulin, beta, 2	9.0922	-2.2123	1.45993	8.98616
HIVEP2	human immunodeficiency virus type I enhancer binding protein 2	9.09043	-2.59511	-6.86516	-1.80654
LOC642413	similar to Putative cathepsin L-like protein 6	9.08523	11.4577	-5.00859	-3.98643
HTRA4	HtrA serine peptidase 4	9.08505	-3.24138	-8.32449	-1.73219
ERRFI1	ERBB receptor feedback inhibitor 1	9.07757	14.0426	-1.18654	-5.31631
LOC286467	hypothetical LOC286467	9.06369	5.03514	-0.643658	0.782712
DHDH	dihydrodiol dehydrogenase (dimeric)	9.05012	3.12426	3.05803	3.37975
EFR3B	EFR3 homolog B (S. cerevisiae)	9.03153	-5.27984	4.79878	10.0338
MREG	melanoregulin	9.00887	-3.81135	7.76703	4.87441
AGRP	agouti related protein homolog (mouse)	8.996	-3.44578	-13.9364	1.03885
C16orf57	chromosome 16 open reading frame 57	8.96929	-2.85262	4.12071	9.42094
SH3RF3	SH3 domain containing ring finger 3	8.9357	1.65368	-4.9296	-2.21598
GBP1	guanylate binding protein 1, interferon-inducible, 67kDa	8.92457	-11.6673	7.44283	17.7229
FAM27C	family with sequence similarity 27, member C	8.92202	6.10152	-12.0083	-9.72253
LOC401317	hypothetical LOC401317	8.91221	7.81564	-9.35575	-13.1223
DYRK3	dual-specificity tyrosine-(Y)-phosphorylation regulated kinase 3	8.90752	7.75363	-1.71201	-4.54431
FBXO15	F-box protein 15	8.87889	1.9477	1.31298	-2.03146
SLC27A4	solute carrier family 27 (fatty acid transporter), member 4	8.87126	3.05896	1.39285	2.50863
CAMK1G	calcium/calmodulin-dependent protein kinase IG	8.8707	8.142	-7.23919	-5.31349
SDS	serine dehydratase	8.84945	-7.11513	-4.98735	3.07264
CD82	CD82 molecule	8.81194	5.43197	0.636887	-5.74765
LOC91663	myeloid-associated differentiation marker	8.80714	-7.74081	-4.27386	7.29076
CYP27B1	cytochrome P450, family 27, subfamily B, polypeptide 1	8.80445	-4.09266	-3.02292	-3.79884
LPAR3	lysophosphatidic acid receptor 3	8.80285	15.2382	-3.24327	-5.44226
FAM40B	family with sequence similarity 40, member B	8.79108	8.22922	-3.8866	-7.51906
PDE2A	phosphodiesterase 2A, cGMP-stimulated	8.77965	22.2063	-16.2716	-22.5771
DKFZp761E198	DKFZp761E198 protein	8.7685	5.61462	-4.51443	-5.91174
TMCO7	transmembrane and coiled-coil domains 7	8.76389	1.90738	-0.362682	1.59649
CPT1A	carnitine palmitoyltransferase 1A (liver)	8.75274	14.8176	2.97135	-4.76165
CLDN23	claudin 23	8.74406	10.1773	-1.69762	-7.96542
MGLL	monoglyceride lipase	8.71541	-3.4639	1.60185	8.86698
CSF1	colony stimulating factor 1 (macrophage)	8.65951	-8.51526	-2.95978	6.81098
FAM81A	family with sequence similarity 81, member A	8.65484	-5.82667	10.1577	11.2551
OASL	2'-5'-oligoadenylate synthetase-like	8.64099	-5.59436	-1.63284	6.09616
GSG1	germ cell associated 1	8.60419	11.2401	4.67317	-4.99903
CENPV	centromere protein V	8.57477	2.59879	2.37027	4.23186
TPD52L1	tumor protein D52-like 1	8.57435	11.6587	10.253	4.23347
SLC11A1	solute carrier family 11 (proton-coupled divalent metal ion transporters), member 1	8.56456	7.23752	-2.7822	-1.00441
LOC100132244	hypothetical protein LOC100132244	8.52015	-12.9631	1.40228	13.6175
ALS2	amyotrophic lateral sclerosis 2 (juvenile)	8.51237	4.42069	-3.98122	-4.29995
SLCO4A1	solute carrier organic anion transporter family, member 4A1	8.50488	-3.28856	1.05914	6.92732
TCEB1	transcription elongation factor B (SIII), polypeptide 1 (15kDa, elongin C)	8.47712	-2.57922	-4.62531	3.28
TOMM40	translocase of outer mitochondrial membrane 40 homolog (yeast)	8.46424	2.44545	5.18655	5.40637
ACOT6	acyl-CoA thioesterase 6	8.45729	6.609	4.04178	3.34684
ACTN3	actinin, alpha 3	8.45585	1.49469	2.21841	1.34553
PPP2R1B	protein phosphatase 2 (formerly 2A), regulatory subunit A, beta isoform	8.45391	3.33243	4.27836	5.12899
SLC29A3	solute carrier family 29 (nucleoside transporters), member 3	8.44119	5.91709	-4.81634	-9.48424
HDDC2	HD domain containing 2	8.43849	2.62357	2.17524	3.55352
CBS	cystathionine-beta-synthase	8.4138	8.5272	-7.53624	-11.3677
TMEM33	transmembrane protein 33	8.40298	7.09826	-4.56632	-9.53511
FAM20A	family with sequence similarity 20, member A	8.36328	-9.68125	-5.18943	6.69944
MSR1	macrophage scavenger receptor 1	8.32869	-2.13509	-1.44987	4.73075
FAM59A	family with sequence similarity 59, member A	8.32642	-4.79161	2.73297	10.8355
LOC644754	similar to bolA-like 3	8.32105	-3.26692	5.49465	9.71444
MAOA	monoamine oxidase A	8.3149	-1.44405	1.91122	4.91318
RRP1	ribosomal RNA processing 1 homolog (S. cerevisiae)	8.2892	7.72128	2.1761	-2.30081
GALM	galactose mutarotase (aldose 1-epimerase)	8.26837	-10.5647	-1.80485	10.8013
BOLA3	bolA homolog 3 (E. coli)	8.25107	-2.76755	5.41536	9.6646
TUBB4	tubulin, beta 4	8.21332	2.58341	5.94559	7.86017
SNTB1	syntrophin, beta 1 (dystrophin-associated protein A1, 59kDa, basic component 1)	8.21132	4.61599	-6.08895	-5.14944
BATF3	basic leucine zipper transcription factor, ATF-like 3	8.20857	4.94229	-10.9827	-5.67616
DCLK2	doublecortin-like kinase 2	8.20051	-5.61595	-3.25915	9.18663
CTSL3	cathepsin L family member 3	8.18844	9.44497	1.94302	-2.62771
IFRD2	interferon-related developmental regulator 2	8.14408	4.41896	0.983165	-0.77419
EXOSC5	exosome component 5	8.12674	-0.559195	2.10835	1.74946
SDC1	syndecan 1	8.10313	7.1519	7.99798	2.59169
RP11-631M21.2	tubulin, beta 8	8.10034	1.23275	5.26633	9.09448
PLOD3	procollagen-lysine, 2-oxoglutarate 5-dioxygenase 3	8.09673	0.737752	-2.95946	1.17363
MTHFD1L	methylenetetrahydrofolate dehydrogenase (NADP+ dependent) 1-like	8.09033	5.88383	-1.6328	-6.25476
FAM119B	family with sequence similarity 119, member B	8.08602	1.90267	-1.70741	-1.26057
TNFRSF9	tumor necrosis factor receptor superfamily, member 9	8.08161	-4.2175	4.22705	-1.63571
ACOX2	acyl-Coenzyme A oxidase 2, branched chain	8.07939	-14.9265	5.9912	18.2093
CLIP4	CAP-GLY domain containing linker protein family, member 4	8.06026	6.36857	-4.12728	-6.82001
SDC4	syndecan 4	8.03204	-1.4704	-2.60014	1.95657
GALE	UDP-galactose-4-epimerase	7.99536	1.69577	0.966918	3.71024
JRK	jerky homolog (mouse)	7.99324	3.39163	1.92114	3.86359
HSPC159	galectin-related protein	7.98869	3.83226	2.96256	3.35094
FARSB	phenylalanyl-tRNA synthetase, beta subunit	7.98065	-2.57369	4.45308	6.13563
CD300LB	CD300 molecule-like family member b	7.97625	-10.6967	-4.49401	11.5942
RTN4R	reticulon 4 receptor	7.9742	4.56978	-2.46537	-2.48207
MRGPRF	MAS-related GPR, member F	7.93455	-4.5129	10.5089	8.53958
CARD14	caspase recruitment domain family, member 14	7.93344	2.0686	-5.68558	1.01605
TUBB	tubulin, beta	7.92564	-1.88914	1.06675	5.91428
STEAP3	STEAP family member 3	7.92149	2.31152	4.67619	9.00848
BCAN	brevican	7.88515	4.46063	-2.06242	-7.24804
ST3GAL4	ST3 beta-galactoside alpha-2,3-sialyltransferase 4	7.88244	4.91905	1.39969	-1.77033
MTMR2	myotubularin related protein 2	7.87823	1.83032	1.31116	3.34805
GJB2	gap junction protein, beta 2, 26kDa	7.85248	-5.20019	-11.2123	-5.38106
C12orf49	chromosome 12 open reading frame 49	7.84832	1.62973	-1.64739	2.87189
KIAA0513	KIAA0513	7.84361	4.8842	-3.36516	-5.98226
ITIH5	inter-alpha (globulin) inhibitor H5	7.84023	-5.51373	3.89547	11.1678
SNAPC1	small nuclear RNA activating complex, polypeptide 1, 43kDa	7.83885	11.5903	-9.83153	-13.0312
AGPS	alkylglycerone phosphate synthase	7.80739	7.17279	-9.46125	-6.48533
NOV	nephroblastoma overexpressed gene	7.80542	10.1665	-8.70668	-9.18988
DEXI	dexamethasone-induced transcript	7.79335	7.17584	-6.4697	-5.77579
SARDH	sarcosine dehydrogenase	7.79017	-7.12061	-5.05139	1.98572
NBEAL2	neurobeachin-like 2	7.77898	-4.37348	-2.54383	-0.606552
BCAT1	branched chain aminotransferase 1, cytosolic	7.77827	3.87074	1.35572	1.78273
SOCS1	suppressor of cytokine signaling 1	7.77218	-2.57038	6.83611	9.8072
C2orf18	chromosome 2 open reading frame 18	7.76565	5.34394	-1.49933	3.1191
FLNB	filamin B, beta (actin binding protein 278)	7.76357	9.96882	2.61393	-1.31514
CHIT1	chitinase 1 (chitotriosidase)	7.75465	-2.70919	6.89509	5.81747
ALS2CL	ALS2 C-terminal like	7.7521	-4.69364	-8.78301	1.9223
LAMA3	laminin, alpha 3	7.7487	-1.0487	-1.16994	2.33794
ACOT4	acyl-CoA thioesterase 4	7.74231	5.10973	3.56616	4.71707
EDN1	endothelin 1	7.72839	-4.61572	-4.37306	5.20786
C6orf105	chromosome 6 open reading frame 105	7.7209	5.9539	-1.22384	1.50246
DUSP3	dual specificity phosphatase 3	7.71736	7.93742	-2.7495	-5.41524
MRTO4	mRNA turnover 4 homolog (S. cerevisiae)	7.7122	-2.33	6.60171	6.26932
LOC124865	similar to mRNA turnover 4 homolog	7.7122	-2.33	6.22236	6.26932
SORD	sorbitol dehydrogenase	7.69379	6.94055	1.61461	-1.05244
HSPBL3	heat shock 27kDa protein-like 3 pseudogene	7.68561	1.72809	1.15272	4.5715
PSMD8	proteasome (prosome, macropain) 26S subunit, non-ATPase, 8	7.67528	2.08346	4.37544	5.41937
RPL34	ribosomal protein L34	7.66472	-1.29839	6.90387	8.36966
SLIT3	slit homolog 3 (Drosophila)	7.65016	13.6319	-9.04343	-12.9516
ST14	suppression of tumorigenicity 14 (colon carcinoma)	7.6486	4.15254	2.09902	2.34521
S100A9	S100 calcium binding protein A9	7.63675	-7.95127	-1.18279	8.03747
CDK4	cyclin-dependent kinase 4	7.63108	5.79137	-3.16193	-3.48421
LIG3	ligase III, DNA, ATP-dependent	7.60755	2.65099	1.00159	-0.968741
TIMM44	translocase of inner mitochondrial membrane 44 homolog (yeast)	7.60295	7.26613	-1.32648	-2.86428
FABP5	fatty acid binding protein 5 (psoriasis-associated)	7.5917	1.70666	-2.08892	6.52429
FABP5L7	fatty acid binding protein 5-like 7	7.5917	1.70666	-2.08892	6.52429
GM2A	GM2 ganglioside activator	7.5814	1.42929	2.80408	0.864195
HSD11B1	hydroxysteroid (11-beta) dehydrogenase 1	7.57314	-5.15003	9.20108	11.2912
TMEM38B	transmembrane protein 38B	7.5715	9.19409	-7.53591	-8.09388
GCNT3	glucosaminyl (N-acetyl) transferase 3, mucin type	7.55952	12.7999	-0.972202	-6.45493
DHRS11	dehydrogenase/reductase (SDR family) member 11	7.55811	-3.48829	6.74379	6.75351
OAS3	2'-5'-oligoadenylate synthetase 3, 100kDa	7.55319	-5.80693	-1.61433	6.09349
GRB10	growth factor receptor-bound protein 10	7.52955	10.6162	-10.3987	-11.5912
ABCG1	ATP-binding cassette, sub-family G (WHITE), member 1	7.52496	11.632	-7.94283	-22.3191
TUBB2C	tubulin, beta 2C	7.524	2.33829	2.73158	7.58162
TUBB2B	tubulin, beta 2B	7.524	-1.9756	2.30206	7.58162
TUBB2A	tubulin, beta 2A	7.524	-3.34987	3.64058	9.6477
S100P	S100 calcium binding protein P	7.5172	14.8331	-4.10332	-3.0899
SLC37A1	solute carrier family 37 (glycerol-3-phosphate transporter), member 1	7.49929	5.65166	-0.565977	-1.471
ABCA1	ATP-binding cassette, sub-family A (ABC1), member 1	7.49735	11.53	-4.47559	-14.2873
CDCA7L	cell division cycle associated 7-like	7.49464	5.16784	-3.2165	-7.96428
DNAH11	dynein, axonemal, heavy chain 11	7.49464	5.16784	-3.2165	-7.96428
SRPK3	SFRS protein kinase 3	7.49301	-1.42513	5.64436	7.06768
ALDH4A1	aldehyde dehydrogenase 4 family, member A1	7.49277	1.52942	2.94227	7.5942
NCRNA00152	non-protein coding RNA 152	7.48995	4.12495	4.98406	3.71067
TTYH2	tweety homolog 2 (Drosophila)	7.48343	14.1237	3.53226	-3.71487
PVRL4	poliovirus receptor-related 4	7.45215	9.7373	2.26632	-2.67202
RABGGTA	Rab geranylgeranyltransferase, alpha subunit	7.45113	3.83748	0.986303	-0.552614
SV2A	synaptic vesicle glycoprotein 2A	7.4453	3.10652	1.61986	2.31555
KBTBD8	kelch repeat and BTB (POZ) domain containing 8	7.44069	-1.30188	-1.42183	3.12085
SLC25A20	solute carrier family 25 (carnitine/acylcarnitine translocase), member 20	7.42121	11.1502	5.44836	1.06047
AK2	adenylate kinase 2	7.40772	2.21977	-1.64336	3.70826
FFAR2	free fatty acid receptor 2	7.39917	-4.88443	-3.42086	6.40398
ABCD1	ATP-binding cassette, sub-family D (ALD), member 1	7.38528	2.19446	-2.4484	-4.29313
SCARB2	scavenger receptor class B, member 2	7.37503	-3.34522	6.03446	9.09346
AIFM2	apoptosis-inducing factor, mitochondrion-associated, 2	7.36622	13.9896	4.22579	-11.3619
FNDC5	fibronectin type III domain containing 5	7.35706	1.97204	3.6053	12.7559
TCEB1P3	transcription elongation factor B (SIII), polypeptide 1 (15kDa, elongin C) pseudogene 3	7.35	-2.57922	-4.62531	2.07089
ZNF706	zinc finger protein 706	7.34723	2.01692	-2.09427	1.29693
UCK2	uridine-cytidine kinase 2	7.34094	0.778152	2.20886	2.48763
C1orf113	chromosome 1 open reading frame 113	7.32342	7.99465	-4.39711	-6.98883
CCL23	chemokine (C-C motif) ligand 23	7.32258	-11.299	-2.81035	9.59819
GNG12	guanine nucleotide binding protein (G protein), gamma 12	7.3181	-1.24749	0.972951	9.0889
CD55	CD55 molecule, decay accelerating factor for complement (Cromer blood group)	7.31206	4.3172	-11.0999	-10.3923
PBX4	pre-B-cell leukemia homeobox 4	7.30778	5.10607	0.949894	-1.23658
TRIB3	tribbles homolog 3 (Drosophila)	7.29089	8.49694	-14.7226	-12.5304
MARS	methionyl-tRNA synthetase	7.28838	7.86842	-5.11714	-9.4999
H2AFY2	H2A histone family, member Y2	7.28194	2.98164	2.20446	3.81378
BNC2	basonuclin 2	7.26869	4.59276	-8.08291	-2.07331
C22orf9	chromosome 22 open reading frame 9	7.26715	-1.54474	-3.03271	-1.93914
LAMA1	laminin, alpha 1	7.26594	11.8325	-4.39593	-7.83607
FLJ41603	FLJ41603 protein	7.24578	5.23606	0.884829	2.07675
BLVRB	biliverdin reductase B (flavin reductase (NADPH))	7.23574	6.02928	-0.822966	0.977156
SDSL	serine dehydratase-like	7.23041	-1.7356	-3.62411	-2.02117
FAIM3	Fas apoptotic inhibitory molecule 3	7.22957	1.38977	-3.59366	1.32683
WDR12	WD repeat domain 12	7.22832	3.83292	1.21302	1.10589
CD276	CD276 molecule	7.2208	-3.85911	3.79733	7.50134
SLC25A4	solute carrier family 25 (mitochondrial carrier; adenine nucleotide translocator), member 4	7.21861	1.35177	14.2366	9.7673
STX18	syntaxin 18	7.20402	1.77277	-2.82076	-1.92596
HMOX2	heme oxygenase (decycling) 2	7.19886	1.866	0.796119	2.19282
PALM2-AKAP2	PALM2-AKAP2 readthrough transcript	7.19131	-1.0638	5.27222	10.0901
PALM2	paralemmin 2	7.19131	-1.0638	5.27222	10.0901
C3orf26	chromosome 3 open reading frame 26	7.18806	2.89523	2.4114	-1.80307
PVRL1	poliovirus receptor-related 1 (herpesvirus entry mediator C)	7.17734	4.2625	5.18662	6.92855
MYOZ1	myozenin 1	7.17113	-6.64477	7.90209	9.31539
CD28	CD28 molecule	7.17016	-16.2748	-7.9732	11.971
SLC28A3	solute carrier family 28 (sodium-coupled nucleoside transporter), member 3	7.15426	-5.85213	1.56649	5.01872
TMEM26	transmembrane protein 26	7.14458	-4.62739	-2.70154	3.94602
APOBEC3A	apolipoprotein B mRNA editing enzyme, catalytic polypeptide-like 3A	7.14005	-10.9411	2.9747	13.8811
SLC7A5	solute carrier family 7 (cationic amino acid transporter, y+ system), member 5	7.13913	4.08739	-17.6621	-14.5125
C15orf48	chromosome 15 open reading frame 48	7.13775	-2.3192	-3.23993	-3.36704
KIF16B	kinesin family member 16B	7.12815	3.03295	-5.32524	-2.36977
UBE2M	ubiquitin-conjugating enzyme E2M (UBC12 homolog, yeast)	7.12114	3.1685	2.97255	3.18034
UBE2MP1	ubiquitin-conjugating enzyme E2M pseudogene 1	7.12114	3.1685	2.97255	3.18034
TPM4	tropomyosin 4	7.0636	-3.75388	5.78082	10.4068
SLC16A10	solute carrier family 16, member 10 (aromatic amino acid transporter)	7.04452	11.703	4.75452	-2.74099
PIGU	phosphatidylinositol glycan anchor biosynthesis, class U	7.03867	1.91459	1.79114	4.25839
LAYN	layilin	7.02349	-6.55888	8.86367	4.78146
CCDC109A	coiled-coil domain containing 109A	7.01277	4.69349	-1.46881	-6.872
IQGAP3	IQ motif containing GTPase activating protein 3	7.01183	-1.61046	5.96837	5.05947
CDC42	cell division cycle 42 (GTP binding protein, 25kDa)	6.98889	1.47571	-2.28971	5.03684
SLC45A3	solute carrier family 45, member 3	6.98179	3.87319	0.725303	-3.1983
NEURL3	neuralized homolog 3 (Drosophila) pseudogene	6.97884	-7.50285	-2.26373	-1.27444
HPGDS	prostaglandin D2 synthase, hematopoietic	6.97157	-11.4321	2.67093	9.75938
ZNRF3	zinc and ring finger 3	6.96496	1.5544	3.30297	3.47295
EEPD1	endonuclease/exonuclease/phosphatase family domain containing 1	6.96292	10.4177	-0.918353	-6.90826
PBK	PDZ binding kinase	6.96024	-7.19247	2.95001	-4.11744
KIAA1737	KIAA1737	6.95617	3.58672	-2.65937	0.602482
LOC644538	hypothetical protein LOC644538	6.95327	1.96927	1.82601	1.05143
C19orf28	chromosome 19 open reading frame 28	6.94976	-3.85639	1.37844	5.08561
IPO4	importin 4	6.94852	1.48331	5.80882	6.67408
TBX1	T-box 1	6.94633	4.78907	-1.27386	0.951936
ZNF35	zinc finger protein 35	6.94253	0.820005	-1.5012	1.56146
COQ3	coenzyme Q3 homolog, methyltransferase (S. cerevisiae)	6.93228	1.43522	2.94981	6.31349
MAPK13	mitogen-activated protein kinase 13	6.91915	4.27889	3.97883	0.9439
LOC646756	Hermansky-Pudlak syndrome 1 protein pseudogene	6.90677	5.8747	-3.27126	-3.29639
DHRS3	dehydrogenase/reductase (SDR family) member 3	6.90349	-8.03751	-4.55971	7.49325
TCFL5	transcription factor-like 5 (basic helix-loop-helix)	6.89815	3.82457	4.03048	2.71887
HAUS2	HAUS augmin-like complex, subunit 2	6.8888	1.30565	1.41764	2.04672
ATP13A3	ATPase type 13A3	6.87235	5.91171	-1.47711	-1.52797
SLC6A6	solute carrier family 6 (neurotransmitter transporter, taurine), member 6	6.87168	12.6644	3.60715	-6.70188
KCNMB1	potassium large conductance calcium-activated channel, subfamily M, beta member 1	6.87004	-7.6424	-1.9387	5.53911
SLC7A1	solute carrier family 7 (cationic amino acid transporter, y+ system), member 1	6.86361	3.84993	-7.45863	-7.11655
N6AMT1	N-6 adenine-specific DNA methyltransferase 1 (putative)	6.85179	1.86075	5.97428	5.78587
CD109	CD109 molecule	6.82357	-2.49699	-3.5354	-2.66575
GTPBP2	GTP binding protein 2	6.81283	6.56641	-7.27202	-7.93394
DTNA	dystrobrevin, alpha	6.8093	2.30038	5.03676	6.555
ATPBD4	ATP binding domain 4	6.80771	1.92572	-0.749673	1.96096
IMMP1L	IMP1 inner mitochondrial membrane peptidase-like (S. cerevisiae)	6.77917	1.25663	-1.54582	-3.5768
TSEN15	tRNA splicing endonuclease 15 homolog (S. cerevisiae)	6.77881	3.52461	-2.09773	-1.47994
PAIP1	poly(A) binding protein interacting protein 1	6.77573	3.66783	-1.50561	-1.98625
CEP70	centrosomal protein 70kDa	6.77532	4.56176	1.16295	-5.53114
UGCG	UDP-glucose ceramide glucosyltransferase	6.76067	5.65085	-3.48066	-6.21682
ATP9A	ATPase, class II, type 9A	6.74731	4.54353	5.29144	3.3831
DENND1A	DENN/MADD domain containing 1A	6.74497	2.47889	-4.35487	-2.17621
HAGHL	hydroxyacylglutathione hydrolase-like	6.74414	10.9359	-1.9649	-4.11431
MFSD2A	major facilitator superfamily domain containing 2	6.73988	4.18722	-5.15592	-6.46007
CDS1	CDP-diacylglycerol synthase (phosphatidate cytidylyltransferase) 1	6.73647	-4.17267	-0.830436	4.52549
BMS1	BMS1 homolog, ribosome assembly protein (yeast)	6.72851	2.59058	1.92893	2.52034
HES4	hairy and enhancer of split 4 (Drosophila)	6.71803	3.57693	0.711623	-1.42561
GUF1	GUF1 GTPase homolog (S. cerevisiae)	6.7129	1.23083	0.433856	0.797063
PPAP2B	phosphatidic acid phosphatase type 2B	6.70258	8.38027	-7.87217	-11.3345
PSEN2	presenilin 2 (Alzheimer disease 4)	6.69636	3.39842	3.74862	1.77396
ACTN1	actinin, alpha 1	6.67987	1.26244	1.22119	0.98726
KBTBD9	kelch-like 29 (Drosophila)	6.67499	4.68374	-7.47202	-9.00232
PLXNA1	plexin A1	6.66686	1.39924	-5.79066	-3.04962
EPHX3	epoxide hydrolase 3	6.66646	2.28741	1.31731	2.09423
KIAA1715	KIAA1715	6.66616	-1.72739	1.35785	1.96284
DDHD2	DDHD domain containing 2	6.65552	1.79851	1.61905	2.7565
PDK4	pyruvate dehydrogenase kinase, isozyme 4	6.6492	24.0062	10.7635	-3.55644
DOPEY2	dopey family member 2	6.64667	-3.97578	-2.15259	2.56572
MED27	mediator complex subunit 27	6.64541	3.54153	1.07367	-0.636676
P2RY11	purinergic receptor P2Y, G-protein coupled, 11	6.62902	-5.81947	-2.32722	5.07313
PPAN	peter pan homolog (Drosophila)	6.62902	-5.81947	7.23414	7.52988
DDIT4L	DNA-damage-inducible transcript 4-like	6.62859	-1.11759	1.53543	4.87624
RRP9	ribosomal RNA processing 9, small subunit (SSU) processome component, homolog (yeast)	6.62623	5.4876	3.31429	3.16833
LETM1	leucine zipper-EF-hand containing transmembrane protein 1	6.62619	1.52248	6.47191	6.67812
LMAN1	lectin, mannose-binding, 1	6.61828	1.85231	1.7764	-1.14491
C14orf72	chromosome 14 open reading frame 72	6.61527	6.71262	-2.10739	-4.46328
COQ2	coenzyme Q2 homolog, prenyltransferase (yeast)	6.61379	4.84312	-2.559	-4.99541
RBM19	RNA binding motif protein 19	6.61108	4.04793	-4.00074	-5.83623
TUBA3D	tubulin, alpha 3d	6.61105	-6.12887	2.90933	8.51393
TUBA3C	tubulin, alpha 3c	6.61105	3.16635	1.75596	2.48548
LRP12	low density lipoprotein-related protein 12	6.61086	2.38142	0.784305	-1.48232
PHGDH	phosphoglycerate dehydrogenase	6.60453	15.2846	-13.5839	-20.1052
FABP5L3	fatty acid binding protein 5-like 3 (pseudogene)	6.60262	1.65864	1.92986	5.73457
COMMD9	COMM domain containing 9	6.60235	0.979571	0.380639	0.86701
ALG9	asparagine-linked glycosylation 9, alpha-1,2-mannosyltransferase homolog (S. cerevisiae)	6.58289	2.35692	2.40788	2.33749
TPCN2	two pore segment channel 2	6.58117	2.06733	0.96349	-1.20375
BCAR1	breast cancer anti-estrogen resistance 1	6.57997	5.84328	12.7949	4.02648
NEIL2	nei like 2 (E. coli)	6.57107	-2.55165	4.76474	2.29833
SOLH	small optic lobes homolog (Drosophila)	6.56255	-3.4718	2.77948	8.18571
KEL	Kell blood group, metallo-endopeptidase	6.56082	4.5634	1.64516	-2.52098
C8orf33	chromosome 8 open reading frame 33	6.55899	-2.48857	5.19435	7.15269
TUBGCP4	tubulin, gamma complex associated protein 4	6.55862	3.7913	3.79535	2.02971
BOP1	block of proliferation 1	6.55382	-1.76063	6.09893	8.00062
LOC727967	similar to block of proliferation 1	6.55382	-1.76063	6.09893	8.00062
SLC1A3	solute carrier family 1 (glial high affinity glutamate transporter), member 3	6.55059	-2.76799	3.6752	7.05434
FAM86B1	family with sequence similarity 86, member B1	6.5466	2.01193	3.23942	5.04931
FAM86B2	family with sequence similarity 86, member B2	6.5466	2.01193	3.23942	5.04931
SNIP	SNAP25-interacting protein	6.5464	-0.918085	3.06691	8.18553
SPSB1	splA/ryanodine receptor domain and SOCS box containing 1	6.53921	3.32607	6.1265	5.00509
SCIN	scinderin	6.53892	-3.10569	-2.53364	-1.77193
LOC541471	hypothetical LOC541471	6.538	5.58697	4.28944	-2.51895
GDF15	growth differentiation factor 15	6.53631	5.41019	-2.8888	-7.93785
IRAK1	interleukin-1 receptor-associated kinase 1	6.53282	6.52837	-1.2088	-1.92116
RAD51L3	RAD51-like 3 (S. cerevisiae)	6.52864	1.30293	3.99491	3.84939
ATP9B	ATPase, class II, type 9B	6.52659	0.957937	-2.52555	-1.25082
KLHL6	kelch-like 6 (Drosophila)	6.52496	5.27331	-2.69974	-6.15068
B4GALT4	UDP-Gal:betaGlcNAc beta 1,4- galactosyltransferase, polypeptide 4	6.5231	3.76434	-1.4239	-1.7141
C15orf62	chromosome 15 open reading frame 62	6.52088	9.32292	-7.56497	-10.4531
KCNC4	potassium voltage-gated channel, Shaw-related subfamily, member 4	6.51663	3.46987	2.57971	-0.823766
DNASE2B	deoxyribonuclease II beta	6.51655	-8.43264	6.49546	9.49178
SLC9A1	solute carrier family 9 (sodium/hydrogen exchanger), member 1	6.51519	5.69778	-3.4838	-3.81853
ACTR1A	ARP1 actin-related protein 1 homolog A, centractin alpha (yeast)	6.51447	1.50575	-1.19393	1.61346
ABLIM3	actin binding LIM protein family, member 3	6.51184	4.69465	3.04187	5.78794
CCL18	chemokine (C-C motif) ligand 18 (pulmonary and activation-regulated)	6.50204	-5.95076	-2.83872	6.23222
ERGIC1	endoplasmic reticulum-golgi intermediate compartment (ERGIC) 1	6.49934	5.35678	3.1747	-1.62328
TPM1	tropomyosin 1 (alpha)	6.49794	3.48095	2.23033	5.32939
TSGA14	testis specific, 14	6.48928	2.83583	-1.43078	2.3573
STRBP	spermatid perinuclear RNA binding protein	6.47654	4.8642	1.04334	-5.51563
NRBP1	nuclear receptor binding protein 1	6.47274	4.51387	-1.24198	-1.75219
PRKCB	protein kinase C, beta	6.46698	3.87706	-3.56981	-3.51224
FAH	fumarylacetoacetate hydrolase (fumarylacetoacetase)	6.46606	15.0169	3.49573	-2.70927
ACOT9	acyl-CoA thioesterase 9	6.4657	2.37545	-1.49777	1.95357
IL28RA	interleukin 28 receptor, alpha (interferon, lambda receptor)	6.46339	2.66104	4.97088	4.8172
MCFD2	multiple coagulation factor deficiency 2	6.45949	4.81605	1.46636	-3.94922
RDH12	retinol dehydrogenase 12 (all-trans/9-cis/11-cis)	6.45607	7.39545	-9.8339	-14.6921
TDRD9	tudor domain containing 9	6.45273	3.26672	-2.29072	-5.44392
MCART1	mitochondrial carrier triple repeat 1	6.44477	2.47526	4.02117	5.14836
MCART2	mitochondrial carrier triple repeat 2	6.44477	2.47526	4.02117	6.39913
MFSD9	major facilitator superfamily domain containing 9	6.44303	1.85682	3.82097	6.88341
B3GNT2	UDP-GlcNAc:betaGal beta-1,3-N-acetylglucosaminyltransferase 2	6.43934	1.42599	-3.67534	-1.30055
RP1-21O18.1	kazrin	6.43759	3.04466	15.1224	15.1035
MME	membrane metallo-endopeptidase	6.43007	8.04524	2.20742	-10.2663
AGPAT3	1-acylglycerol-3-phosphate O-acyltransferase 3	6.42975	1.70927	1.61732	3.04453
RHOF	ras homolog gene family, member F (in filopodia)	6.42852	-2.87301	7.80609	5.11168
DPH3	DPH3, KTI11 homolog (S. cerevisiae)	6.40756	1.18474	-4.69798	-3.37779
UST	uronyl-2-sulfotransferase	6.40463	-4.76634	-1.27749	8.76334
DGKG	diacylglycerol kinase, gamma 90kDa	6.39227	4.17803	5.49227	3.7124
POMGNT1	protein O-linked mannose beta1,2-N-acetylglucosaminyltransferase	6.38725	2.44214	2.72327	2.28277
ELF5	E74-like factor 5 (ets domain transcription factor)	6.38634	3.35912	2.04143	2.02343
NEURL	neuralized homolog (Drosophila)	6.38445	-1.90053	5.54967	6.92842
FOSL2	FOS-like antigen 2	6.37874	12.2745	-8.86627	-13.8646
DLAT	dihydrolipoamide S-acetyltransferase	6.37395	-1.84706	3.0203	4.81893
MTCH2	mitochondrial carrier homolog 2 (C. elegans)	6.37234	0.533887	1.60477	3.64269
BAMBI	BMP and activin membrane-bound inhibitor homolog (Xenopus laevis)	6.3625	3.72728	5.42477	2.11576
ZFYVE26	zinc finger, FYVE domain containing 26	6.35853	4.47525	-6.39679	-5.32453
CCDC43	coiled-coil domain containing 43	6.34973	7.55017	-1.88853	-3.20581
P2RX7	purinergic receptor P2X, ligand-gated ion channel, 7	6.34875	-2.77696	-7.61039	-4.45038
LOC402093	similar to Adenosylhomocysteinase	6.34875	4.00486	1.76067	-2.1355
PGA3	pepsinogen 3, group I (pepsinogen A)	6.34537	-4.18734	3.568	12.6094
PGA4	pepsinogen 4, group I (pepsinogen A)	6.34537	-4.18734	3.568	12.6094
PGA5	pepsinogen 5, group I (pepsinogen A)	6.34537	-4.18734	3.568	12.6094
MEP1A	meprin A, alpha (PABA peptide hydrolase)	6.33729	2.62821	-1.97391	-1.38739
MAMLD1	mastermind-like domain containing 1	6.33668	5.89804	5.10516	4.37607
TUBB6	tubulin, beta 6	6.33318	1.51994	4.49099	6.04098
GGTLC2	gamma-glutamyltransferase light chain 2	6.33099	6.71882	3.54489	-3.42045
FNIP2	folliculin interacting protein 2	6.32485	3.34596	-3.41956	-4.23385
SLC35A4	solute carrier family 35, member A4	6.31677	3.09011	-0.905962	-0.69795
ATP6V1H	ATPase, H+ transporting, lysosomal 50/57kDa, V1 subunit H	6.31135	2.41763	1.28739	-1.79946
FAM129A	family with sequence similarity 129, member A	6.29977	2.02957	-5.93868	-7.07164
LOC548599	prohibitin pseudogene	6.29867	1.27409	1.95028	2.76852
RAB20	RAB20, member RAS oncogene family	6.29516	1.21442	-2.74506	-2.68867
IMPAD1	inositol monophosphatase domain containing 1	6.28544	-1.5422	2.53754	3.46959
FAM20B	family with sequence similarity 20, member B	6.28415	0.573254	0.966652	1.88638
LRPAP1	low density lipoprotein receptor-related protein associated protein 1	6.28261	6.75292	-3.29409	-6.63465
FAM86C	family with sequence similarity 86, member C	6.28181	1.19669	3.98664	4.6725
CTPS	CTP synthase	6.27749	-1.23465	5.34316	9.02664
TRAF4	TNF receptor-associated factor 4	6.26817	-3.21916	5.82621	7.43076
C1orf187	chromosome 1 open reading frame 187	6.26695	-2.19655	17.1803	8.02603
PDE8A	phosphodiesterase 8A	6.26588	6.35056	-3.11514	-2.10182
TUBG1	tubulin, gamma 1	6.26563	1.87437	4.35146	3.55593
CDS2	CDP-diacylglycerol synthase (phosphatidate cytidylyltransferase) 2	6.26505	5.74772	-2.2692	-4.26108
RRP7B	ribosomal RNA processing 7 homolog B (S. cerevisiae)	6.26437	1.80102	5.35652	4.16174
ITGB1BP3	integrin beta 1 binding protein 3	6.25676	3.60574	3.66123	-2.50267
CCRL2	chemokine (C-C motif) receptor-like 2	6.2515	4.39595	-6.69	-6.53038
C7orf30	chromosome 7 open reading frame 30	6.246	7.18388	-2.96118	-9.40518
IGF2BP3	insulin-like growth factor 2 mRNA binding protein 3	6.246	7.18388	-2.96118	-9.40518
CTSL2	cathepsin L2	6.23707	-4.67786	2.19049	7.80558
SNN	stannin	6.23576	-9.99342	3.77126	7.77243
UTRN	utrophin	6.23507	7.94042	-3.66196	-11.1822
NRIP3	nuclear receptor interacting protein 3	6.22289	2.54251	0.764378	1.13678
MLX	MAX-like protein X	6.21873	-3.06285	5.62024	4.67209
RDX	radixin	6.21797	5.65618	-4.52939	-4.72305
TTC9	tetratricopeptide repeat domain 9	6.21356	15.8696	7.02689	-3.86769
SPATA13	spermatogenesis associated 13	6.20939	-3.52999	1.34771	2.57513
S100A16	S100 calcium binding protein A16	6.20407	-4.7389	-2.48814	1.99912
RAB7B	RAB7B, member RAS oncogene family	6.19812	-2.74018	9.73635	15.0207
LOC442256	similar to protein phosphatase 1 regulatory subunit 14B	6.19236	-1.64541	3.19931	4.12044
PIGW	phosphatidylinositol glycan anchor biosynthesis, class W	6.19029	-1.28355	2.74443	5.97379
PSMA7	proteasome (prosome, macropain) subunit, alpha type, 7	6.18697	4.31101	-1.17189	1.12888
RFESD	Rieske (Fe-S) domain containing	6.17844	2.73629	0.668357	-0.727775
FAM101B	family with sequence similarity 101, member B	6.1777	-2.35062	-5.8609	-3.81751
DHRS13	dehydrogenase/reductase (SDR family) member 13	6.17717	12.0137	-5.75575	-9.61571
ACSL5	acyl-CoA synthetase long-chain family member 5	6.17703	1.48953	3.54363	4.98401
ZBTB9	zinc finger and BTB domain containing 9	6.17384	2.59598	-0.782039	-0.78742
SPINK1	serine peptidase inhibitor, Kazal type 1	6.17074	5.84364	-7.08797	-11.0477
GRPEL2	GrpE-like 2, mitochondrial (E. coli)	6.16337	2.08443	-3.87884	-5.47399
CRYBB3	crystallin, beta B3	6.16203	4.87256	3.14826	2.79857
CTSG	cathepsin G	6.16121	9.75839	-3.41251	-5.45153
DRAM1	DNA-damage regulated autophagy modulator 1	6.15964	-1.61847	-6.43135	-2.26798
ENOSF1	enolase superfamily member 1	6.15028	7.02422	-6.61982	-7.19885
GPR157	G protein-coupled receptor 157	6.14833	13.5482	-6.84409	-10.4084
HSPA9	heat shock 70kDa protein 9 (mortalin)	6.14459	1.31565	-3.12014	-4.13873
LOC644189	similar to peroxisomal long-chain acyl-coA thioesterase	6.138	5.10973	2.90019	4.378
SLC36A1	solute carrier family 36 (proton/amino acid symporter), member 1	6.13754	-0.903916	3.71692	4.21633
OSGIN1	oxidative stress induced growth inhibitor 1	6.13465	16.3721	4.32858	-8.52488
TSTA3	tissue specific transplantation antigen P35B	6.13041	1.0886	2.1837	1.16146
PEX14	peroxisomal biogenesis factor 14	6.12367	7.10087	-0.877738	-4.35583
THADA	thyroid adenoma associated	6.12295	2.60323	2.18953	2.65567
ZNF850P	zinc finger protein 850 pseudogene	6.12243	1.04651	-1.91631	-1.15366
FGFR1OP	FGFR1 oncogene partner	6.1138	-1.99151	3.46266	1.8075
SLC5A6	solute carrier family 5 (sodium-dependent vitamin transporter), member 6	6.11356	2.08956	3.38323	1.98879
ALDH1L2	aldehyde dehydrogenase 1 family, member L2	6.11355	7.34726	-10.2094	-12.4354
CD59	CD59 molecule, complement regulatory protein	6.11179	-3.82601	2.52077	8.33195
AP1S3	adaptor-related protein complex 1, sigma 3 subunit	6.10844	-2.87446	2.56487	3.81255
FABP3	fatty acid binding protein 3, muscle and heart (mammary-derived growth inhibitor)	6.10573	1.89321	1.79236	6.79631
EIF5A2	eukaryotic translation initiation factor 5A2	6.10476	5.36363	-3.57665	-0.687305
LIN7C	lin-7 homolog C (C. elegans)	6.09668	2.70927	1.77441	3.4351
C6orf114	chromosome 6 open reading frame 114	6.07849	-4.56902	-5.3748	3.13886
OR8B8	olfactory receptor, family 8, subfamily B, member 8	6.07794	1.92845	0.816547	0.383131
IPO13	importin 13	6.07386	5.48913	3.86389	6.01946
MMP19	matrix metallopeptidase 19	6.06555	3.33205	-5.09613	-7.21416
MFSD7	major facilitator superfamily domain containing 7	6.06426	0.968871	4.06837	3.66519
ACOT11	acyl-CoA thioesterase 11	6.06166	-5.07908	2.80698	9.5962
UROS	uroporphyrinogen III synthase	6.05612	2.39887	4.40649	2.96005
BYSL	bystin-like	6.05094	3.1157	3.51242	5.55752
AP1S1	adaptor-related protein complex 1, sigma 1 subunit	6.04637	5.03115	2.64846	-1.80136
PTPN11	protein tyrosine phosphatase, non-receptor type 11	6.0438	3.02272	-3.17146	-3.05181
GALNT6	UDP-N-acetyl-alpha-D-galactosamine:polypeptide N-acetylgalactosaminyltransferase 6 (GalNAc-T6)	6.0418	4.68833	-1.55859	-1.79751
USP18	ubiquitin specific peptidase 18	6.03979	-10.5358	5.91622	12.0326
TRMT61A	tRNA methyltransferase 61 homolog A (S. cerevisiae)	6.03344	4.39856	3.58176	4.55394
CCNYL1	cyclin Y-like 1	6.03073	2.34199	-3.35106	1.85381
CDH1	cadherin 1, type 1, E-cadherin (epithelial)	6.02764	-0.911862	1.73743	3.65936
GTDC1	glycosyltransferase-like domain containing 1	6.02623	5.2406	0.635172	-1.10741
AKR1E2	aldo-keto reductase family 1, member C-like 2	6.02427	3.65405	0.898237	-1.04635
KREMEN1	kringle containing transmembrane protein 1	6.01516	-1.8801	2.7138	-1.29633
CTDSPL	CTD (carboxy-terminal domain, RNA polymerase II, polypeptide A) small phosphatase-like	6.0149	2.2772	-1.97943	1.51063
ST5	suppression of tumorigenicity 5	6.00797	-7.0691	-2.59061	3.33998
SRM	spermidine synthase	6.00708	0.531913	5.52784	5.84639
KIF5B	kinesin family member 5B	5.99858	-2.9404	0.399534	3.98435
RRP15	ribosomal RNA processing 15 homolog (S. cerevisiae)	5.99351	-1.59821	-3.87099	5.45853
RPE	ribulose-5-phosphate-3-epimerase	5.98505	2.03335	1.19706	-4.20273
ARL8A	ADP-ribosylation factor-like 8A	5.98429	1.51185	-7.05082	-4.69273
GPD2	glycerol-3-phosphate dehydrogenase 2 (mitochondrial)	5.98334	1.04651	-0.589104	0.657441
CALR	calreticulin	5.98275	-6.1049	4.28714	8.9256
FREQ	frequenin homolog (Drosophila)	5.9811	3.74926	5.78584	6.17527
RRN3	RRN3 RNA polymerase I transcription factor homolog (S. cerevisiae)	5.98072	5.56807	-6.19537	-7.21227
ACADS	acyl-Coenzyme A dehydrogenase, C-2 to C-3 short chain	5.9807	9.88393	2.77384	0.837043
LOC338620	hypothetical protein LOC338620	5.97747	3.51004	-0.941682	0.625788
ABCF2	ATP-binding cassette, sub-family F (GCN20), member 2	5.97669	1.58735	-4.15428	-3.44381
IL3RA	interleukin 3 receptor, alpha (low affinity)	5.97204	4.88988	-8.77309	-8.3029
KIAA0564	KIAA0564	5.972	1.73496	2.59749	2.62406
AFAP1L1	actin filament associated protein 1-like 1	5.96884	3.06443	9.36909	5.06551
SERF1A	small EDRK-rich factor 1A (telomeric)	5.96554	4.58719	-2.35096	-4.23006
SERF1B	small EDRK-rich factor 1B (centromeric)	5.96554	4.58719	-2.35096	-4.23006
PFDN6	prefoldin subunit 6	5.96347	3.27547	1.5462	0.967314
PARVB	parvin, beta	5.95806	-2.26117	1.20807	6.77405
HSPBP1	HSPA (heat shock 70kDa) binding protein, cytoplasmic cochaperone 1	5.95509	1.70927	1.52188	3.5001
SCGB3A2	secretoglobin, family 3A, member 2	5.94409	1.09626	1.50841	1.73453
KLK4	kallikrein-related peptidase 4	5.92992	1.50165	-3.8342	-3.23458
VDAC1LP	voltage-dependent anion channel 1-like pseudogene	5.92838	1.27938	-1.54157	1.89222
NCAPH	non-SMC condensin I complex, subunit H	5.9247	-9.78146	7.34037	7.77001
LSR	lipolysis stimulated lipoprotein receptor	5.92466	4.33345	-3.46243	-0.668274
CAMSAP1	calmodulin regulated spectrin-associated protein 1	5.9135	2.22633	1.442	-1.39048
B3GNT8	UDP-GlcNAc:betaGal beta-1,3-N-acetylglucosaminyltransferase 8	5.91053	-5.77824	-6.17655	5.35297
PDE6G	phosphodiesterase 6G, cGMP-specific, rod, gamma	5.91044	0.912824	2.05911	2.96128
TRAPPC6B	trafficking protein particle complex 6B	5.90986	0.613829	2.1107	1.9745
PPIL1	peptidylprolyl isomerase (cyclophilin)-like 1	5.90777	-1.82289	2.40946	6.85179
PTPLA	protein tyrosine phosphatase-like (proline instead of catalytic arginine), member A	5.90743	6.109	-1.05335	-3.89849
HSPB1	heat shock 27kDa protein 1	5.90571	-0.872677	2.68572	5.31209
PNKD	paroxysmal nonkinesigenic dyskinesia	5.90364	-2.53777	-3.17102	5.49674
CTSL1	cathepsin L1	5.90351	8.29169	1.48366	-2.56352
TMX2	thioredoxin-related transmembrane protein 2	5.90265	0.826355	2.07393	4.41043
TNFRSF12A	tumor necrosis factor receptor superfamily, member 12A	5.90164	-4.34023	7.8677	9.31167
LOC400236	hypothetical LOC400236	5.88907	-0.924778	1.94832	3.25061
OAS2	2'-5'-oligoadenylate synthetase 2, 69/71kDa	5.88824	-5.77818	-2.0924	4.49139
GGT2	gamma-glutamyltransferase 2	5.88625	5.58389	3.50523	-1.03926
DUS3L	dihydrouridine synthase 3-like (S. cerevisiae)	5.88385	3.1995	-1.3914	-0.446425
CDC25A	cell division cycle 25 homolog A (S. pombe)	5.88252	-3.98295	5.30497	6.4573
DDX60L	DEAD (Asp-Glu-Ala-Asp) box polypeptide 60-like	5.87428	-0.96882	-2.40185	2.99837
DYX1C1	dyslexia susceptibility 1 candidate 1	5.87093	6.10962	4.12078	0.785968
POLR2L	polymerase (RNA) II (DNA directed) polypeptide L, 7.6kDa	5.86756	1.83937	1.94991	5.1537
RUNDC2C	RUN domain containing 2C	5.86506	11.8917	-5.53101	-10.9422
BANP	BTG3 associated nuclear protein	5.86506	11.487	-6.70826	-10.9422
NCLN	nicalin homolog (zebrafish)	5.86318	1.77021	8.55501	4.94848
EIF2B3	eukaryotic translation initiation factor 2B, subunit 3 gamma, 58kDa	5.86128	1.07616	3.21298	5.78662
FMN1	formin 1	5.85916	-3.54776	-8.26878	2.05456
CCND2	cyclin D2	5.85734	-10.8501	6.64511	10.5452
ATP13A2	ATPase type 13A2	5.8571	-2.37919	-7.81822	3.58103
GUSB	glucuronidase, beta	5.85112	-2.38575	1.90932	1.97067
SLC22A18AS	solute carrier family 22 (organic cation transporter), member 18 antisense	5.83938	3.00148	-8.92986	-1.61557
PIM1	pim-1 oncogene	5.82875	7.39857	-7.26766	-13.1936
SLC4A8	solute carrier family 4, sodium bicarbonate cotransporter, member 8	5.82819	3.55969	0.964982	0.794966
PCK2	phosphoenolpyruvate carboxykinase 2 (mitochondrial)	5.82136	3.70638	-3.85823	-4.91442
C14orf21	chromosome 14 open reading frame 21	5.8205	1.93591	3.54121	5.62187
HUS1	HUS1 checkpoint homolog (S. pombe)	5.81941	1.70927	1.24275	1.8367
LOC344967	acyl-CoA thioesterase 7 pseudogene	5.81561	-2.89009	7.39618	7.50473
SLC2A5	solute carrier family 2 (facilitated glucose/fructose transporter), member 5	5.80968	1.6767	1.94981	1.81673
ARL15	ADP-ribosylation factor-like 15	5.8036	1.18994	-2.62517	2.13348
SHB	Src homology 2 domain containing adaptor protein B	5.80168	1.9312	0.827712	1.48327
PPME1	protein phosphatase methylesterase 1	5.80139	3.51415	1.51364	3.11687
FAM195A	chromosome 16 open reading frame 14	5.79791	5.62731	-1.41801	-3.2848
LOC100131283	hypothetical LOC100131283	5.79505	-1.39626	6.69948	4.78081
ABCB10	ATP-binding cassette, sub-family B (MDR/TAP), member 10	5.7934	-3.50025	3.30489	7.8076
GOT2	glutamic-oxaloacetic transaminase 2, mitochondrial (aspartate aminotransferase 2)	5.79216	2.25218	3.88394	3.38598
P4HA2	prolyl 4-hydroxylase, alpha polypeptide II	5.79201	8.91866	2.75969	2.58678
RUNDC2B	RUN domain containing 2B	5.78878	11.8917	-5.53101	-10.5385
DKFZp779M0652	hypothetical DKFZp779M0652	5.78783	-1.89891	-2.25529	5.15436
PDXP	pyridoxal (pyridoxine, vitamin B6) phosphatase	5.78774	3.65421	0.867994	-0.989971
SH3BP1	SH3-domain binding protein 1	5.78774	3.65421	4.63071	6.35522
SGTB	small glutamine-rich tetratricopeptide repeat (TPR)-containing, beta	5.78758	1.21725	-1.02389	1.61909
PGPEP1	pyroglutamyl-peptidase I	5.78515	2.21862	-2.57389	3.11392
MR1	major histocompatibility complex, class I-related	5.77503	1.91195	1.39564	-2.18007
ADCY1	adenylate cyclase 1 (brain)	5.77218	3.21692	1.941	2.39036
PSAT1	phosphoserine aminotransferase 1	5.77108	9.07048	-16.837	-21.9874
USP41	ubiquitin specific peptidase 41	5.76788	-6.55223	5.29944	10.0781
PHLDA1	pleckstrin homology-like domain, family A, member 1	5.76728	-8.19687	3.36089	14.3376
CCDC86	coiled-coil domain containing 86	5.76332	3.15112	4.23295	5.29759
LONP1	lon peptidase 1, mitochondrial	5.75653	4.55414	-3.00295	-5.6438
LSP1	lymphocyte-specific protein 1	5.75235	-1.88749	1.29008	3.3166
ATAD3A	ATPase family, AAA domain containing 3A	5.74419	0.707276	4.4992	4.56312
ATAD3C	ATPase family, AAA domain containing 3C	5.74419	0.717261	4.4992	4.56312
PGAM5	phosphoglycerate mutase family member 5	5.74039	2.08911	7.31004	5.65247
KLF3	Kruppel-like factor 3 (basic)	5.73417	-4.30171	-4.60511	4.00661
ZFYVE16	zinc finger, FYVE domain containing 16	5.73031	8.05931	-6.87933	-12.1177
GMPR	guanosine monophosphate reductase	5.7232	-2.69362	-1.11711	-1.11088
PCK1	phosphoenolpyruvate carboxykinase 1 (soluble)	5.71949	2.33675	-1.93843	-3.27317
ECE1	endothelin converting enzyme 1	5.71947	7.06763	-3.81377	-5.44276
ATAD3B	ATPase family, AAA domain containing 3B	5.71671	1.45835	6.40304	7.25597
CDC42BPA	CDC42 binding protein kinase alpha (DMPK-like)	5.7155	3.92692	-2.31655	-1.85163
CYB5R2	cytochrome b5 reductase 2	5.71417	1.08082	-2.85489	-1.82855
KIFC3	kinesin family member C3	5.71323	4.74405	-1.26702	-2.33978
SSH1	slingshot homolog 1 (Drosophila)	5.71153	5.6475	-2.66888	-5.89162
PPP1R14B	protein phosphatase 1, regulatory (inhibitor) subunit 14B	5.70833	-1.38594	4.07752	5.56425
C1orf201	chromosome 1 open reading frame 201	5.70642	5.0847	0.891235	-2.39925
ST6GALNAC3	ST6 (alpha-N-acetyl-neuraminyl-2,3-beta-galactosyl-1,3)-N-acetylgalactosaminide alpha-2,6-sialyltransferase 3	5.70467	9.08012	-15.8615	-18.2137
GARS	glycyl-tRNA synthetase	5.70155	5.30306	-5.8208	-11.43
MPHOSPH6	M-phase phosphoprotein 6	5.69922	3.62073	0.634609	1.05534
SPNS1	spinster homolog 1 (Drosophila)	5.69812	6.85095	-2.25454	-6.28873
COL4A2	collagen, type IV, alpha 2	5.69712	2.58768	-5.43505	-7.67456
KIF13A	kinesin family member 13A	5.6906	3.02774	-0.803621	-1.18389
SOAT1	sterol O-acyltransferase 1	5.68945	3.60277	-7.21082	-4.58473
NOC4L	nucleolar complex associated 4 homolog (S. cerevisiae)	5.68662	0.666103	0.966229	3.09981
MICALL1	MICAL-like 1	5.68614	6.27022	1.88701	-3.20969
GINS2	GINS complex subunit 2 (Psf2 homolog)	5.68249	-8.77338	6.56022	10.8697
STOX2	storkhead box 2	5.68116	12.0427	-2.21453	-6.77152
PLA2G7	phospholipase A2, group VII (platelet-activating factor acetylhydrolase, plasma)	5.6806	4.35498	1.15249	0.682337
ARG2	arginase, type II	5.67898	7.21007	-3.38138	-3.57562
VTI1B	vesicle transport through interaction with t-SNAREs homolog 1B (yeast)	5.67898	0.612572	2.26823	2.19307
FLJ31813	hypothetical protein FLJ31813	5.67297	1.52851	-1.91857	0.423062
FAM103A1	family with sequence similarity 103, member A1	5.67297	2.43426	-1.91857	1.53023
ATP1A4	ATPase, Na+/K+ transporting, alpha 4 polypeptide	5.66723	-3.44426	2.58667	1.85917
LOC348926	family with sequence similarity 86, member A pseudogene	5.65894	2.57059	3.35674	4.70085
BZW2	basic leucine zipper and W2 domains 2	5.65536	0.865509	1.42795	1.63165
NMB	neuromedin B	5.65068	1.64952	4.53756	6.64229
SEMA7A	semaphorin 7A, GPI membrane anchor (John Milton Hagen blood group)	5.64672	-4.0042	5.83241	5.61377
TBC1D2	TBC1 domain family, member 2	5.64584	7.26038	-2.22383	-6.86795
CD300A	CD300a molecule	5.64411	4.10706	-4.95851	-1.9757
DNAJC15	DnaJ (Hsp40) homolog, subfamily C, member 15	5.64402	0.31149	-0.793461	0.974324
TMEM63A	transmembrane protein 63A	5.64116	7.06282	3.20051	-1.76666
SLC2A1	solute carrier family 2 (facilitated glucose transporter), member 1	5.63975	5.89617	-1.37479	-5.02678
TBC1D20	TBC1 domain family, member 20	5.63605	6.36924	-3.42324	-4.49931
KIAA0319	KIAA0319	5.63184	17.3988	4.77436	-11.1398
LOC442292	hypothetical LOC442292	5.62642	3.15112	4.23295	4.48963
NRP2	neuropilin 2	5.6232	2.37185	3.50561	2.21716
AGPAT4	1-acylglycerol-3-phosphate O-acyltransferase 4 (lysophosphatidic acid acyltransferase, delta)	5.62318	7.90765	-7.10249	-6.0975
RPL23AP82	ribosomal protein L23a pseudogene 82	5.62184	4.83521	-3.01353	2.04643
TRIM46	tripartite motif-containing 46	5.61525	4.26446	0.869528	-1.71645
DSCC1	defective in sister chromatid cohesion 1 homolog (S. cerevisiae)	5.61315	0.772605	4.72045	1.42623
C9orf117	chromosome 9 open reading frame 117	5.61298	2.69243	2.7548	2.89137
PTRH1	peptidyl-tRNA hydrolase 1 homolog (S. cerevisiae)	5.61298	2.69243	2.7548	2.89137
TASP1	taspase, threonine aspartase, 1	5.61009	-1.20169	0.994505	1.48134
TXNRD2	thioredoxin reductase 2	5.60817	4.66969	3.3969	2.30814
PPAPDC1A	phosphatidic acid phosphatase type 2 domain containing 1A	5.60728	-1.97499	10.2896	15.9013
TIMM8A	translocase of inner mitochondrial membrane 8 homolog A (yeast)	5.60236	1.87843	1.85863	3.21527
GNAS	GNAS complex locus	5.59886	-1.85536	2.50974	2.55657
PVR	poliovirus receptor	5.59696	1.91601	3.24041	4.59211
BBS5	Bardet-Biedl syndrome 5	5.58893	1.19382	1.8815	4.63212
DUS1L	dihydrouridine synthase 1-like (S. cerevisiae)	5.58888	0.941773	2.25683	2.48428
LRFN4	leucine rich repeat and fibronectin type III domain containing 4	5.58165	5.62116	-1.14096	-6.2973
DCAF13	WD repeats and SOF1 domain containing	5.57981	1.60948	0.869082	1.59434
PAQR5	progestin and adipoQ receptor family member V	5.57825	-1.70022	6.74721	6.09077
ADAL	adenosine deaminase-like	5.57816	1.93854	0.868579	-1.33469
C7orf16	chromosome 7 open reading frame 16	5.5777	-6.07785	1.05243	4.20543
CYB5R3	cytochrome b5 reductase 3	5.57316	2.15142	-2.43147	1.1733
BCL11A	B-cell CLL/lymphoma 11A (zinc finger protein)	5.57093	-4.82002	-6.20199	-5.96586
ABCB8	ATP-binding cassette, sub-family B (MDR/TAP), member 8	5.56287	1.53774	0.999053	2.24401
PDSS1	prenyl (decaprenyl) diphosphate synthase, subunit 1	5.56092	-4.80335	2.98872	6.94264
PAICS	phosphoribosylaminoimidazole carboxylase, phosphoribosylaminoimidazole succinocarboxamide synthetase	5.55867	-2.08528	5.45031	4.82199
MRC2	mannose receptor, C type 2	5.55558	-3.0366	2.29154	4.79355
AMMECR1	Alport syndrome, mental retardation, midface hypoplasia and elliptocytosis chromosomal region gene 1	5.55276	-1.15448	-1.25528	3.4563
FBXO10	F-box protein 10	5.55158	3.84646	-8.77144	-4.49163
P2RY1	purinergic receptor P2Y, G-protein coupled, 1	5.54731	11.1163	-2.89419	-8.66455
RPS6KA2	ribosomal protein S6 kinase, 90kDa, polypeptide 2	5.54528	6.41585	-4.84045	-6.41559
HAPLN4	hyaluronan and proteoglycan link protein 4	5.53757	4.49446	-3.11173	-1.41026
METTL6	methyltransferase like 6	5.53374	4.08153	-2.11285	-2.19565
VAT1	vesicle amine transport protein 1 homolog (T. californica)	5.53254	5.19587	-2.21476	-2.59867
UBE3C	ubiquitin protein ligase E3C	5.5311	-2.19603	2.1799	3.83161
LOC642006	glucuronidase, beta pseudogene	5.52927	2.3729	-3.22416	-0.888486
C18orf10	chromosome 18 open reading frame 10	5.52815	2.17911	1.79075	1.95446
SLC35F2	solute carrier family 35, member F2	5.5281	-6.56956	6.01242	8.04109
A4GALT	alpha 1,4-galactosyltransferase	5.52693	10.0173	1.23383	-3.15965
NUBPL	nucleotide binding protein-like	5.52217	2.02545	1.92214	1.69116
ALG14	asparagine-linked glycosylation 14 homolog (S. cerevisiae)	5.51869	0.810951	0.729763	1.31134
SOD2	superoxide dismutase 2, mitochondrial	5.51637	-5.07982	-7.13523	-6.16664
PDLIM5	PDZ and LIM domain 5	5.51619	-2.68339	3.29068	7.22218
CD22	CD22 molecule	5.51496	7.78441	-6.26605	-6.9033
ALDH1B1	aldehyde dehydrogenase 1 family, member B1	5.51154	-5.14364	7.90932	12.1402
TMEM180	transmembrane protein 180	5.50762	10.2205	-5.29841	-4.76462
LOC643233	family with sequence similarity 136, member B	5.507	1.35907	4.34858	2.70306
LOC389033	placenta-specific 9 pseudogene	5.50172	-1.48449	0.903002	3.74075
TUBG2	tubulin, gamma 2	5.50138	1.47551	4.35146	3.01938
TREM2	triggering receptor expressed on myeloid cells 2	5.49712	-5.56559	4.19597	8.66002
LOC442272	similar to YKT6 v-SNARE protein	5.49626	-1.51477	4.03184	6.39978
BLOC1S2	biogenesis of lysosomal organelles complex-1, subunit 2	5.49604	4.92457	-3.48292	-6.42155
YARS	tyrosyl-tRNA synthetase	5.49324	7.22658	-4.53984	-9.20195
SLC25A13	solute carrier family 25, member 13 (citrin)	5.48813	1.78225	0.953959	1.72708
SH3PXD2B	SH3 and PX domains 2B	5.48716	11.5073	-8.49279	-10.4863
FKBP1A	FK506 binding protein 1A, 12kDa	5.48712	-3.10154	3.06521	6.71563
KIAA1967	KIAA1967	5.48185	-1.89389	5.87	3.50869
SEPHS1	selenophosphate synthetase 1	5.47946	1.47844	3.35467	1.68213
PPP5C	protein phosphatase 5, catalytic subunit	5.47925	-1.68674	1.70388	4.20343
HSD3B7	hydroxy-delta-5-steroid dehydrogenase, 3 beta- and steroid delta-isomerase 7	5.4768	-2.22289	2.04035	4.75239
BEND3	BEN domain containing 3	5.47278	-0.875295	2.12615	4.10814
LOC391470	similar to S-adenosylhomocysteine hydrolase	5.46745	4.93905	1.80786	-1.14526
NLE1	notchless homolog 1 (Drosophila)	5.46615	2.40665	4.53333	4.56949
OR7E156P	olfactory receptor, family 7, subfamily E, member 156 pseudogene	5.45833	-2.409	1.76561	4.46002
KRTCAP3	keratinocyte associated protein 3	5.45801	3.10437	-7.97495	-7.97189
HEATR2	HEAT repeat containing 2	5.45617	3.40733	-8.26771	-3.36088
FARS2	phenylalanyl-tRNA synthetase 2, mitochondrial	5.45431	2.08418	1.9224	1.84718
GGT1	gamma-glutamyltransferase 1	5.45021	6.29005	2.91243	-1.30286
EFHD2	EF-hand domain family, member D2	5.45009	-4.9738	5.0945	7.62336
FLT1	fms-related tyrosine kinase 1 (vascular endothelial growth factor/vascular permeability factor receptor)	5.44813	-11.0204	1.35474	13.1384
HS6ST1	heparan sulfate 6-O-sulfotransferase 1	5.44656	1.12503	1.49622	3.7761
HK2	hexokinase 2	5.4436	4.13932	5.8854	-8.39208
ST18	suppression of tumorigenicity 18 (breast carcinoma) (zinc finger protein)	5.43685	7.73098	-1.77191	-7.06094
PFAS	phosphoribosylformylglycinamidine synthase	5.43385	-0.835105	3.03996	4.86617
OXSR1	oxidative-stress responsive 1	5.4335	-1.70294	-1.51609	3.70078
VARS	valyl-tRNA synthetase	5.43273	-1.35413	1.15545	3.34785
APOC2	apolipoprotein C-II	5.43119	-2.61658	-2.99765	-7.33501
APOC4	apolipoprotein C-IV	5.43119	-2.61658	-2.99765	-7.33501
RAI14	retinoic acid induced 14	5.43077	2.52766	2.3065	1.77382
ME2	malic enzyme 2, NAD(+)-dependent, mitochondrial	5.43054	2.70927	-1.38009	1.73695
MIRHG2	microRNA host gene 2 (non-protein coding)	5.42371	-3.68366	-1.85898	2.14468
DHX15	DEAH (Asp-Glu-Ala-His) box polypeptide 15	5.41775	-1.56999	1.01318	2.22453
GALNT12	UDP-N-acetyl-alpha-D-galactosamine:polypeptide N-acetylgalactosaminyltransferase 12 (GalNAc-T12)	5.41588	-8.21351	1.00385	7.06706
COL6A2	collagen, type VI, alpha 2	5.41319	2.46115	11.5748	10.3511
MORN4	MORN repeat containing 4	5.41246	3.90317	-1.44633	-4.48742
SLC16A6	solute carrier family 16, member 6 (monocarboxylic acid transporter 7)	5.41012	9.26727	-5.37622	-8.55269
RASGRF1	Ras protein-specific guanine nucleotide-releasing factor 1	5.40847	-5.96805	-1.28942	1.60265
KIAA1467	KIAA1467	5.40674	7.99833	-1.00616	-5.2941
ZCCHC4	zinc finger, CCHC domain containing 4	5.40391	5.87062	2.3441	1.35407
SSR3	signal sequence receptor, gamma (translocon-associated protein gamma)	5.39827	-2.4359	-2.58356	1.96348
TTTY15	testis-specific transcript, Y-linked 15	5.39784	0.938417	-6.80674	-0.606819
AK3L1	adenylate kinase 3-like 1	5.39237	-4.566	3.05914	3.56008
AK3L2	adenylate kinase 3-like 2	5.39237	-4.566	-2.3256	3.56008
DNASE1L3	deoxyribonuclease I-like 3	5.39235	2.08667	-2.1439	3.3007
EXOSC4	exosome component 4	5.39055	0.995262	-0.598848	0.921176
NES	nestin	5.39021	-12.5341	7.80906	12.4766
CIAPIN1	cytokine induced apoptosis inhibitor 1	5.38667	2.29524	3.38718	3.51841
CD40	CD40 molecule, TNF receptor superfamily member 5	5.38295	-7.89768	3.17223	10.5219
UBE2J1	ubiquitin-conjugating enzyme E2, J1 (UBC6 homolog, yeast)	5.38173	-5.01649	0.562057	6.73715
KLHDC8B	kelch domain containing 8B	5.38017	4.80712	-7.30556	-11.876
TPRG1	tumor protein p63 regulated 1	5.37542	-3.21393	2.59083	5.55388
RND3	Rho family GTPase 3	5.3737	2.65575	-1.43174	4.54453
OR7E47P	olfactory receptor, family 7, subfamily E, member 47 pseudogene	5.36491	-2.2348	0.537114	3.64463
MLL2	myeloid/lymphoid or mixed-lineage leukemia 2	5.36405	0.836041	1.90845	2.65426
JMJD4	jumonji domain containing 4	5.36377	1.16913	3.33144	6.01682
IFIT3	interferon-induced protein with tetratricopeptide repeats 3	5.35936	1.70557	-1.19164	-1.8128
NF2	neurofibromin 2 (merlin)	5.35239	-2.44761	6.53033	6.4716
ENO1	enolase 1, (alpha)	5.35148	5.11216	2.52464	2.19924
PIGG	phosphatidylinositol glycan anchor biosynthesis, class G	5.35058	4.25484	2.79256	-5.95327
DTX3L	deltex 3-like (Drosophila)	5.35054	-1.51264	2.27396	5.53501
GFM2	G elongation factor, mitochondrial 2	5.34812	1.83908	3.14403	1.69158
RGS20	regulator of G-protein signaling 20	5.34762	-4.11432	12.147	8.10182
FAM84A	family with sequence similarity 84, member A	5.33758	-1.55654	1.89807	3.74853
SDC2	syndecan 2	5.33582	7.05203	-0.663623	-5.52978
PDXK	pyridoxal (pyridoxine, vitamin B6) kinase	5.33454	3.89453	3.28867	3.87023
FGR	Gardner-Rasheed feline sarcoma viral (v-fgr) oncogene homolog	5.32879	2.39321	-3.47205	-4.05066
RBM28	RNA binding motif protein 28	5.3287	3.23776	0.875878	-0.727229
TM4SF19	transmembrane 4 L six family member 19	5.32779	-3.19234	5.26867	5.65057
BCL2L13	BCL2-like 13 (apoptosis facilitator)	5.32733	3.0031	-4.06364	-6.53944
MYD88	myeloid differentiation primary response gene (88)	5.32449	-3.07373	1.78272	3.1293
C6orf129	chromosome 6 open reading frame 129	5.3239	-0.65616	3.07734	3.58222
RRBP1	ribosome binding protein 1 homolog 180kDa (dog)	5.32144	-1.09509	1.87942	3.60868
TRAF5	TNF receptor-associated factor 5	5.32003	4.53664	-4.23612	-2.35954
SCLY	selenocysteine lyase	5.31912	2.84295	5.46177	4.82299
SIGLECP3	sialic acid binding Ig-like lectin, pseudogene 3	5.31826	3.82516	-1.42435	-5.30864
PPIC	peptidylprolyl isomerase C (cyclophilin C)	5.31716	5.00118	9.14072	5.55561
RP5-1022P6.2	hypothetical protein KIAA1434	5.31472	2.82846	-10.9313	-10.4762
CCL4	chemokine (C-C motif) ligand 4	5.31421	-16.7241	-3.53997	12.1484
CCL4L1	chemokine (C-C motif) ligand 4-like 1	5.31421	-16.7241	-3.53997	12.1484
CCL4L2	chemokine (C-C motif) ligand 4-like 2	5.31421	-16.7241	-3.53997	12.1484
KMO	kynurenine 3-monooxygenase (kynurenine 3-hydroxylase)	5.31212	7.2643	2.13084	3.64089
LOC284542	hypothetical protein LOC284542	5.31091	-3.23985	-1.30888	1.69203
TRPV4	transient receptor potential cation channel, subfamily V, member 4	5.30798	5.82957	-7.53614	-2.49828
DENND2D	DENN/MADD domain containing 2D	5.30725	2.0626	-3.9332	-1.71773
VAC14	Vac14 homolog (S. cerevisiae)	5.30704	6.23329	-2.72973	-2.96569
NR4A3	nuclear receptor subfamily 4, group A, member 3	5.30638	-9.05694	7.63872	14.6763
PYROXD1	pyridine nucleotide-disulphide oxidoreductase domain 1	5.29887	-1.30894	-2.69891	-1.23849
RNF128	ring finger protein 128	5.29629	-14.9726	16.8809	18.9687
DUSP9	dual specificity phosphatase 9	5.29612	4.88072	1.68972	2.1832
FAM27E1	family with sequence similarity 27, member E1	5.29535	6.65084	-9.88531	-12.697
FAM27E2	family with sequence similarity 27, member E2	5.29535	6.65084	-9.88531	-12.697
FAM27E3	family with sequence similarity 27, member E3	5.29535	6.65084	-9.88531	-12.697
RBP4	retinol binding protein 4, plasma	5.28974	-1.86075	1.67606	4.17892
MRPS10	mitochondrial ribosomal protein S10	5.28969	1.82872	1.41222	1.86429
PPIL5	peptidylprolyl isomerase (cyclophilin)-like 5	5.28924	2.44546	3.56012	2.71026
MRPL1	mitochondrial ribosomal protein L1	5.28908	1.73715	5.96627	4.25849
GLRX2	glutaredoxin 2	5.28736	0.841948	1.17587	1.06801
C19orf66	chromosome 19 open reading frame 66	5.285	4.08054	-2.15391	-2.76054
UTP20	UTP20, small subunit (SSU) processome component, homolog (yeast)	5.28469	-0.608825	4.46847	5.74666
NDUFAF2	NADH dehydrogenase (ubiquinone) 1 alpha subcomplex, assembly factor 2	5.28455	4.37433	1.63963	2.21546
CYBASC3	cytochrome b, ascorbate dependent 3	5.28045	4.74581	-3.28591	-5.98189
SLC41A2	solute carrier family 41, member 2	5.27554	-1.59188	-0.871968	1.94625
ANK1	ankyrin 1, erythrocytic	5.27222	2.76483	-2.41984	-2.0221
RHOBTB2	Rho-related BTB domain containing 2	5.27096	-6.70651	5.48915	6.53633
SIRPA	signal-regulatory protein alpha	5.2682	-1.43343	-2.85059	1.83165
MATK	megakaryocyte-associated tyrosine kinase	5.26483	-5.08197	4.19839	8.309
C13orf37	chromosome 13 open reading frame 37	5.26199	1.77433	-1.28855	-2.70806
ZNF607	zinc finger protein 607	5.26123	2.06552	4.03249	4.00302
SEC62	SEC62 homolog (S. cerevisiae)	5.26039	4.31698	-3.87299	4.65637
NLRP12	NLR family, pyrin domain containing 12	5.25975	6.42651	-11.8039	-10.2579
B3GALNT1	beta-1,3-N-acetylgalactosaminyltransferase 1 (globoside blood group)	5.25196	-4.957	-4.79706	7.37955
AIMP2	aminoacyl tRNA synthetase complex-interacting multifunctional protein 2	5.24864	1.10025	1.25428	2.2965
EIF2AK1	eukaryotic translation initiation factor 2-alpha kinase 1	5.24864	-1.19627	-1.67341	2.2965
SLC22A16	solute carrier family 22 (organic cation/carnitine transporter), member 16	5.24484	-2.71218	4.98174	5.9569
ALKBH3	alkB, alkylation repair homolog 3 (E. coli)	5.24273	3.74334	0.782599	-0.975904
SLC39A3	solute carrier family 39 (zinc transporter), member 3	5.24115	4.50858	-2.68331	1.30531
LOC391247	similar to DNA replication complex GINS protein PSF2	5.23912	-4.69004	5.58356	5.37936
SLC39A9	solute carrier family 39 (zinc transporter), member 9	5.2391	-4.74178	3.67323	5.87402
UTP15	UTP15, U3 small nucleolar ribonucleoprotein, homolog (S. cerevisiae)	5.23797	2.29947	1.34975	1.32338
OTUB2	OTU domain, ubiquitin aldehyde binding 2	5.23522	2.4044	4.36014	3.24343
LOC129560	similar to S-adenosylhomocysteine hydrolase	5.2346	2.65398	2.15915	-1.44557
CPEB2	cytoplasmic polyadenylation element binding protein 2	5.23241	1.13993	-2.72768	0.809582
ODC1	ornithine decarboxylase 1	5.22969	2.97689	3.88855	1.49294
PTPN1	protein tyrosine phosphatase, non-receptor type 1	5.22953	0.437937	0.750037	-0.598012
CD36	CD36 molecule (thrombospondin receptor)	5.22705	1.7287	7.82497	9.8282
ATP6V1C1	ATPase, H+ transporting, lysosomal 42kDa, V1 subunit C1	5.22692	2.66779	-3.51375	-2.17943
MRPS11	mitochondrial ribosomal protein S11	5.22605	2.47811	4.559	3.91343
PNPT1	polyribonucleotide nucleotidyltransferase 1	5.22585	-2.24955	3.35879	3.25806
RQCD1	RCD1 required for cell differentiation1 homolog (S. pombe)	5.22054	-2.0793	1.82113	4.84787
CLN6	ceroid-lipofuscinosis, neuronal 6, late infantile, variant	5.21842	0.851055	1.82782	3.08595
NBPF1	neuroblastoma breakpoint family, member 1	5.21637	4.72588	-5.15993	-6.83694
CD300LF	CD300 molecule-like family member f	5.21578	-3.69528	-8.88732	-2.34324
AMDHD2	amidohydrolase domain containing 2	5.21517	1.69176	-3.12075	1.56756
MTRF1L	mitochondrial translational release factor 1-like	5.21229	2.64003	-2.47344	-5.06417
PGM2L1	phosphoglucomutase 2-like 1	5.21139	3.91759	-1.65677	-5.25754
POLR2I	polymerase (RNA) II (DNA directed) polypeptide I, 14.5kDa	5.20575	3.69036	0.769219	-0.539296
VTI1A	vesicle transport through interaction with t-SNAREs homolog 1A (yeast)	5.20395	2.03378	1.70655	2.28198
DNAJA4	DnaJ (Hsp40) homolog, subfamily A, member 4	5.20191	8.03782	2.55861	-3.40035
MAST2	microtubule associated serine/threonine kinase 2	5.20145	5.63542	1.23899	-0.369537
PSCA	prostate stem cell antigen	5.20135	12.9764	-4.02702	-10.6616
ACER3	alkaline ceramidase 3	5.19654	1.75637	-1.61234	2.29599
FLAD1	FAD1 flavin adenine dinucleotide synthetase homolog (S. cerevisiae)	5.19452	3.19036	3.73968	2.4075
LOC729991-MEF2B	LOC729991-MEF2B readthrough transcript	5.19352	-7.20904	11.2592	9.31931
METAP2	methionyl aminopeptidase 2	5.19316	-3.02872	2.82267	5.49615
CHML	choroideremia-like (Rab escort protein 2)	5.18886	2.89501	-5.25754	-4.40132
CABLES1	Cdk5 and Abl enzyme substrate 1	5.18447	13.1856	1.78137	1.77498
RCN1	reticulocalbin 1, EF-hand calcium binding domain	5.18406	5.23507	-3.22536	-8.1598
SLC26A11	solute carrier family 26, member 11	5.18387	4.29201	-4.27163	-4.13639
TTLL4	tubulin tyrosine ligase-like family, member 4	5.1739	7.74349	-2.65557	-6.06318
MTG1	mitochondrial GTPase 1 homolog (S. cerevisiae)	5.17233	2.59622	-1.80635	-3.42603
HRAS	v-Ha-ras Harvey rat sarcoma viral oncogene homolog	5.16523	1.97679	3.16107	4.5125
MCM10	minichromosome maintenance complex component 10	5.16481	-6.15574	6.49096	5.49171
EVL	Enah/Vasp-like	5.16268	-9.19349	6.79944	10.0511
PODXL	podocalyxin-like	5.15931	-5.34522	14.6706	14.4782
GRPEL1	GrpE-like 1, mitochondrial (E. coli)	5.15706	4.47861	2.96153	3.60421
FHL1	four and a half LIM domains 1	5.15078	-2.12425	7.09279	8.72721
RFK	riboflavin kinase	5.1491	3.42932	-1.76887	3.0593
C7orf50	chromosome 7 open reading frame 50	5.14675	9.8419	3.22671	-3.17854
BCL9L	B-cell CLL/lymphoma 9-like	5.14214	-1.60136	-7.23295	-1.32865
CXCR5	chemokine (C-X-C motif) receptor 5	5.14214	-1.60136	-7.23295	-0.966954
C6orf108	chromosome 6 open reading frame 108	5.14038	-1.8387	3.73917	4.58327
LOC90499	hypothetical protein LOC90499	5.13738	1.84788	2.09565	2.37557
TIMM50	translocase of inner mitochondrial membrane 50 homolog (S. cerevisiae)	5.13701	1.17905	3.47512	3.13986
USF2	upstream transcription factor 2, c-fos interacting	5.13679	2.89109	-2.47888	-3.80235
CTU2	chromosome 16 open reading frame 84	5.13177	1.70927	3.3321	5.51917
UQCR	ubiquinol-cytochrome c reductase, 6.4kDa subunit	5.12623	0.813674	1.894	4.60373
MRPL12	mitochondrial ribosomal protein L12	5.12563	0.936221	4.95431	6.57874
AHI1	Abelson helper integration site 1	5.12436	8.19734	-4.70249	-10.319
TRBV7-3	T cell receptor beta variable 7-3	5.12236	1.57958	1.41944	2.19756
DNAL1	dynein, axonemal, light chain 1	5.11952	0.947133	1.10796	1.33514
CCL3	chemokine (C-C motif) ligand 3	5.11861	-14.9072	2.27318	11.793
CCL3L1	chemokine (C-C motif) ligand 3-like 1	5.11861	-14.9072	2.27318	12.6699
CCL3L3	chemokine (C-C motif) ligand 3-like 3	5.11861	-14.9072	2.27318	12.6699
DNAH14	dynein, axonemal, heavy chain 14	5.11533	-3.96455	6.04015	10.5469
NRAS	neuroblastoma RAS viral (v-ras) oncogene homolog	5.11141	0.645864	-1.10974	2.54107
ABHD2	abhydrolase domain containing 2	5.10888	-7.88126	-3.54432	4.5995
FOXRED1	FAD-dependent oxidoreductase domain containing 1	5.10724	1.69526	1.64239	2.67301
KANK1	KN motif and ankyrin repeat domains 1	5.10666	-9.53236	1.95856	12.0665
KCNG4	potassium voltage-gated channel, subfamily G, member 4	5.10665	2.66643	1.91701	1.28334
TCTEX1D2	Tctex1 domain containing 2	5.10654	-5.17113	8.23935	7.46723
RABL3	RAB, member of RAS oncogene family-like 3	5.10652	2.20226	5.56971	2.91631
TPRA1	G protein-coupled receptor 175	5.10034	7.27945	-3.54001	-7.20152
TPM2	tropomyosin 2 (beta)	5.09821	-5.04223	12.6252	13.052
DNMT3A	DNA (cytosine-5-)-methyltransferase 3 alpha	5.09649	-8.36493	2.14948	10.1339
C22orf29	chromosome 22 open reading frame 29	5.0921	1.25218	5.74235	9.68271
EIF4A1	eukaryotic translation initiation factor 4A, isoform 1	5.09078	4.08836	1.84668	2.81454
CLCN5	chloride channel 5	5.08304	0.540682	1.34	1.57345
DHDDS	dehydrodolichyl diphosphate synthase	5.0762	1.17351	2.98049	6.34949
HINT3	histidine triad nucleotide binding protein 3	5.07568	1.71548	-2.02354	0.3382
ITGA6	integrin, alpha 6	5.07394	-2.45356	-3.87106	-1.74374
ACADVL	acyl-Coenzyme A dehydrogenase, very long chain	5.06939	6.63101	1.9239	0.605907
NHP2	NHP2 ribonucleoprotein homolog (yeast)	5.06757	0.561166	4.16457	3.3973
LHB	luteinizing hormone beta polypeptide	5.06719	0.908956	2.02222	3.2196
ACOT7	acyl-CoA thioesterase 7	5.06423	-2.09155	6.33786	6.27556
CHST11	carbohydrate (chondroitin 4) sulfotransferase 11	5.06264	3.17928	-2.9896	-4.16157
FAM98A	family with sequence similarity 98, member A	5.06245	-1.77916	3.95951	6.18688
WDR76	WD repeat domain 76	5.06159	-2.80997	4.61778	1.86205
AYP1p1	AYP1 pseudogene 1	5.0615	3.0191	-2.51963	-3.35489
LANCL2	LanC lantibiotic synthetase component C-like 2 (bacterial)	5.0606	-3.09474	3.65349	3.82645
USP2	ubiquitin specific peptidase 2	5.06011	-5.77449	4.53197	9.67201
KIAA1539	KIAA1539	5.05921	1.09745	2.85919	3.01287
C12orf5	chromosome 12 open reading frame 5	5.05838	-5.23646	4.56339	8.66664
C17orf37	chromosome 17 open reading frame 37	5.05711	1.20643	-2.72009	-1.00069
PEX19	peroxisomal biogenesis factor 19	5.05434	2.44854	3.32394	-1.15598
DDHD1	DDHD domain containing 1	5.05353	8.3082	-5.05386	-8.4418
RASSF8	Ras association (RalGDS/AF-6) domain family (N-terminal) member 8	5.05126	3.51603	-1.43387	-1.24035
VMAC	vimentin-type intermediate filament associated coiled-coil protein	5.05121	-2.41331	2.1024	4.56166
KPNA4	karyopherin alpha 4 (importin alpha 3)	5.04862	-0.780332	3.42829	4.54568
C16orf58	chromosome 16 open reading frame 58	5.04796	1.39048	-1.9933	2.06973
SLC5A2	solute carrier family 5 (sodium/glucose cotransporter), member 2	5.04796	1.39048	-1.9933	2.06973
CCDC78	coiled-coil domain containing 78	5.04631	11.8749	-6.21522	-8.6852
ZBTB43	zinc finger and BTB domain containing 43	5.04612	1.97959	-1.3839	-1.8091
TMEM70	transmembrane protein 70	5.04239	1.50604	-2.29236	-1.26133
ZNF93	zinc finger protein 93	5.03983	-3.17684	4.98692	9.18777
KIAA1919	KIAA1919	5.03356	3.36027	2.04473	4.2309
HBEGF	heparin-binding EGF-like growth factor	5.03352	-10.8203	-10.3422	3.20854
C2	complement component 2	5.03035	-1.66079	-1.67908	6.32471
TNS3	tensin 3	5.02705	-1.88166	2.34557	1.40016
SLC3A2	solute carrier family 3 (activators of dibasic and neutral amino acid transport), member 2	5.02203	9.10693	-7.79388	-13.4868
GABPB1	GA binding protein transcription factor, beta subunit 1	5.02117	-1.14499	-3.73054	2.92886
PPM1H	protein phosphatase 1H (PP2C domain containing)	5.02113	-1.48979	9.96116	4.25761
PPP1R3B	protein phosphatase 1, regulatory (inhibitor) subunit 3B	5.01995	5.20996	-4.20254	-1.76323
YKT6	YKT6 v-SNARE homolog (S. cerevisiae)	5.01818	1.52237	3.41007	7.04534
SPG7	spastic paraplegia 7 (pure and complicated autosomal recessive)	5.01509	2.20861	3.40763	4.10925
PEMT	phosphatidylethanolamine N-methyltransferase	5.00998	1.94237	2.30721	0.823588
C15orf37	chromosome 15 open reading frame 37	5.00499	3.04204	-2.22606	-2.96216
MRAS	muscle RAS oncogene homolog	5.00473	-3.75289	-2.23355	5.29174
RFNG	RFNG O-fucosylpeptide 3-beta-N-acetylglucosaminyltransferase	5.00366	7.23352	-1.67183	-3.55642
LOC729406	similar to protein phosphatase 1 regulatory subunit 14B	4.99897	-1.5176	3.9938	5.27855
AVL9	AVL9 homolog (S. cerevisiase)	4.99892	2.6229	-2.57402	-2.8934
MADD	MAP-kinase activating death domain	4.99842	3.83625	0.739548	-3.94115
DGKH	diacylglycerol kinase, eta	4.99799	1.10864	1.95995	3.87548
SEC22C	SEC22 vesicle trafficking protein homolog C (S. cerevisiae)	4.99699	-2.19331	4.14808	4.25601
HYOU1	hypoxia up-regulated 1	4.99399	-0.706915	3.30067	5.47896
MAPK6	mitogen-activated protein kinase 6	4.99064	2.94512	-3.22484	-2.23176
FXN	frataxin	4.99051	2.09446	2.05113	2.47622
CHKA	choline kinase alpha	4.99042	2.66241	3.06422	2.21239
OR7E12P	olfactory receptor, family 7, subfamily E, member 12 pseudogene	4.98863	1.38899	0.630147	1.82629
OR7E37P	olfactory receptor, family 7, subfamily E, member 37 pseudogene	4.98863	-1.80473	1.2079	2.06298
CYB5A	cytochrome b5 type A (microsomal)	4.98812	8.78232	-1.15602	-6.19466
LARS2	leucyl-tRNA synthetase 2, mitochondrial	4.98582	0.527699	3.85936	5.97357
MAGOHB	mago-nashi homolog B (Drosophila)	4.98579	-4.63742	1.22866	4.64781
SFXN4	sideroflexin 4	4.98568	-2.14013	4.4402	3.15684
MRPL24	mitochondrial ribosomal protein L24	4.98545	1.2401	5.90216	4.57431
RRP7A	ribosomal RNA processing 7 homolog A (S. cerevisiae)	4.98475	2.70927	2.78988	3.35553
NCAPH2	non-SMC condensin II complex, subunit H2	4.98427	-2.08045	2.52198	2.80919
BXDC1P	brix domain containing 1 pseudogene	4.9819	1.10709	0.736449	2.37764
BXDC1	brix domain containing 1	4.9819	1.80035	2.32493	2.96695
RRP12	ribosomal RNA processing 12 homolog (S. cerevisiae)	4.9785	-3.26889	5.76628	8.78157
ATP6V0D1	ATPase, H+ transporting, lysosomal 38kDa, V0 subunit d1	4.976	-0.775004	-2.47502	1.77645
FNDC3B	fibronectin type III domain containing 3B	4.97381	-4.705	-5.78851	-4.10995
AMDHD1	amidohydrolase domain containing 1	4.97313	-8.93563	6.977	13.0655
C9orf30	chromosome 9 open reading frame 30	4.97246	6.66077	3.34447	-4.26031
TMEFF1	transmembrane protein with EGF-like and two follistatin-like domains 1	4.97246	6.66077	3.34447	-4.26031
NDST1	N-deacetylase/N-sulfotransferase (heparan glucosaminyl) 1	4.97216	-1.48741	1.41722	3.3456
SLC35D1	solute carrier family 35 (UDP-glucuronic acid/UDP-N-acetylgalactosamine dual transporter), member D1	4.97212	-0.962802	2.20338	1.52992
SLC23A2	solute carrier family 23 (nucleobase transporters), member 2	4.97156	6.20731	-2.58376	-7.80789
CLIC4	chloride intracellular channel 4	4.97084	-5.47183	2.8482	5.52038
APBB2	amyloid beta (A4) precursor protein-binding, family B, member 2	4.96429	2.07648	5.37006	2.19006
TCOF1	Treacher Collins-Franceschetti syndrome 1	4.96205	5.07894	2.09525	4.472
RBL1	retinoblastoma-like 1 (p107)	4.95821	-1.26285	5.01359	2.93083
POLR3H	polymerase (RNA) III (DNA directed) polypeptide H (22.9kD)	4.9558	-1.98963	5.50111	9.00122
TOLLIP	toll interacting protein	4.95333	1.97416	1.58784	2.67734
C19orf70	chromosome 19 open reading frame 70	4.95172	0.595327	2.17231	4.68639
AHNAK2	AHNAK nucleoprotein 2	4.94849	5.2987	2.65741	-0.949666
GOSR2	golgi SNAP receptor complex member 2	4.94743	-2.05593	3.62365	6.76465
ITPA	inosine triphosphatase (nucleoside triphosphate pyrophosphatase)	4.94346	1.04651	2.12616	2.38959
PBRM1	polybromo 1	4.93862	4.31832	-4.15703	-5.67136
FLJ33630	hypothetical LOC644873	4.93489	-0.380676	2.55732	4.53346
AEN	apoptosis enhancing nuclease	4.9348	3.66247	9.23033	6.08939
WARS	tryptophanyl-tRNA synthetase	4.93144	1.2012	-6.89608	-7.70744
PSME3	proteasome (prosome, macropain) activator subunit 3 (PA28 gamma; Ki)	4.93023	-1.83753	3.23185	7.34685
CYP27A1	cytochrome P450, family 27, subfamily A, polypeptide 1	4.92648	7.21012	-2.39446	-6.59222
CPNE9	copine family member IX	4.92374	-2.3449	-4.01486	2.84063
E2F2	E2F transcription factor 2	4.91211	1.12398	3.07973	-2.96202
MCOLN3	mucolipin 3	4.91007	2.89555	-1.5742	-1.12334
C18orf12	chromosome 18 open reading frame 12	4.90729	-2.81831	1.20851	3.46095
OR7E104P	olfactory receptor, family 7, subfamily E, member 104 pseudogene	4.90413	4.19663	2.22121	4.4707
LAMC1	laminin, gamma 1 (formerly LAMB2)	4.89995	16.086	-0.755142	-8.4602
KLHDC9	kelch domain containing 9	4.89602	6.5949	-1.69075	-4.27021
ARMC6	armadillo repeat containing 6	4.89501	-0.817898	3.94714	5.29292
HPCA	hippocalcin	4.89427	2.56852	2.0323	2.84084
GPR25	G protein-coupled receptor 25	4.88822	1.75842	2.23598	3.40892
LOC390730	similar to hCG1639851	4.88569	2.68104	4.30362	3.83652
LOC644214	similar to prohibitin	4.88569	2.68104	3.62724	3.83652
PHB	prohibitin	4.88569	3.01715	5.36898	5.35629
PPP2R1A	protein phosphatase 2 (formerly 2A), regulatory subunit A, alpha isoform	4.88406	-1.89039	1.92193	4.94337
LONRF3	LON peptidase N-terminal domain and ring finger 3	4.8837	2.34576	2.41795	1.0641
SERINC5	serine incorporator 5	4.88319	8.6241	-5.44355	-6.87341
HMGB3	high-mobility group box 3	4.87886	-1.73257	3.14475	-3.12322
LOC645360	similar to high mobility group box 3	4.87886	-0.984764	2.07	-2.66279
ATOX1	ATX1 antioxidant protein 1 homolog (yeast)	4.87376	1.08154	1.21351	1.28109
PDCL3	phosducin-like 3	4.86929	1.52038	3.719	5.70462
FBXO6	F-box protein 6	4.86488	0.820557	1.90495	3.02496
WDFY4	WDFY family member 4	4.8616	-2.11078	1.36302	3.44061
PLEKHA8	pleckstrin homology domain containing, family A (phosphoinositide binding specific) member 8	4.8604	2.71187	-1.41528	-1.87704
PLEKHA9	pleckstrin homology domain containing, family A (phosphoinositide binding specific) member 9	4.8604	2.71187	-1.41528	-1.87704
C10orf95	chromosome 10 open reading frame 95	4.85172	10.303	-5.19164	-4.48252
CXorf38	chromosome X open reading frame 38	4.85094	-1.2679	4.97607	5.40202
STK17A	serine/threonine kinase 17a	4.84377	4.29274	1.67687	-1.50848
FPGS	folylpolyglutamate synthase	4.84082	4.27717	-2.13214	-3.79739
TLE3	transducin-like enhancer of split 3 (E(sp1) homolog, Drosophila)	4.83874	1.28392	-4.685	0.977295
B3GNT7	UDP-GlcNAc:betaGal beta-1,3-N-acetylglucosaminyltransferase 7	4.83321	-8.50715	-1.92505	9.3358
MTX1	metaxin 1	4.83116	3.80427	-1.11379	-2.78626
SOX13	SRY (sex determining region Y)-box 13	4.83065	5.57343	-2.63425	-2.11522
CCND3	cyclin D3	4.83012	2.87376	4.05827	2.61745
METTL2A	methyltransferase like 2A	4.82854	-0.806282	3.60791	6.54014
METTL2B	methyltransferase like 2B	4.82854	-0.806282	3.60791	6.54014
SNX12	sorting nexin 12	4.82674	3.52139	2.68244	1.88684
C6orf173	chromosome 6 open reading frame 173	4.82628	-1.76785	0.852749	2.9707
MMP2	matrix metallopeptidase 2 (gelatinase A, 72kDa gelatinase, 72kDa type IV collagenase)	4.82587	6.91491	-2.95957	1.6803
BCL2	B-cell CLL/lymphoma 2	4.82263	-6.09597	-7.57928	4.70852
ZNF366	zinc finger protein 366	4.82106	6.63811	11.3978	-2.59
MANBAL	mannosidase, beta A, lysosomal-like	4.82031	2.56722	1.28833	-0.657646
ADCK2	aarF domain containing kinase 2	4.81982	1.88213	1.69574	2.0853
ADM	adrenomedullin	4.81953	8.60553	-3.95451	-9.38729
B3GAT3	beta-1,3-glucuronyltransferase 3 (glucuronosyltransferase I)	4.81129	2.94358	1.00449	0.583856
ANKRD18A	ankyrin repeat domain 18A	4.81123	-3.68891	-3.53284	-3.1153
FAM95B1	family with sequence similarity 95, member B1	4.81123	-4.5558	-3.53284	-3.1153
XPOT	exportin, tRNA (nuclear export receptor for tRNAs)	4.80851	8.67821	-9.78011	-12.8009
XPOTP1	exportin, tRNA (nuclear export receptor for tRNAs) pseudogene 1	4.80851	8.63064	-9.78011	-12.8009
FAM20C	family with sequence similarity 20, member C	4.80772	-5.2421	0.672951	7.38968
TRDMT1	tRNA aspartic acid methyltransferase 1	4.80764	1.2251	-3.90062	1.26601
POP1	processing of precursor 1, ribonuclease P/MRP subunit (S. cerevisiae)	4.80646	-2.47438	6.38438	7.6235
PLA2G15	phospholipase A2, group XV	4.80589	1.03533	-0.521188	0.629783
TUBGCP2	tubulin, gamma complex associated protein 2	4.8045	7.04422	-0.692371	-3.77123
CERK	ceramide kinase	4.79946	2.45126	3.85617	-1.3299
RAD23A	RAD23 homolog A (S. cerevisiae)	4.79673	4.4357	-0.633222	-3.26147
TOR3A	torsin family 3, member A	4.79665	1.94985	-3.82359	-6.13936
SESN2	sestrin 2	4.79646	5.39215	-7.69575	-10.6911
HAVCR2	hepatitis A virus cellular receptor 2	4.794	-3.98309	2.33251	8.01935
RGS1	regulator of G-protein signaling 1	4.79334	-3.01804	2.1547	2.06057
LOC151162	hypothetical LOC151162	4.79259	0.891368	3.35343	4.7415
MIPEP	mitochondrial intermediate peptidase	4.79251	1.81288	3.10086	2.72537
SLC25A32	solute carrier family 25, member 32	4.78883	1.81033	-4.31097	-1.15967
TMEM220	transmembrane protein 220	4.78798	5.07168	-4.42353	-0.88015
FASTKD2	FAST kinase domains 2	4.78727	1.64896	3.14731	3.49588
ZDHHC18	zinc finger, DHHC-type containing 18	4.78717	2.88077	-2.85507	-2.47294
VEGFA	vascular endothelial growth factor A	4.78691	11.295	-15.5459	-16.2989
APOBEC3B	apolipoprotein B mRNA editing enzyme, catalytic polypeptide-like 3B	4.78656	-6.23281	2.9747	-1.74522
HNRNPAB	heterogeneous nuclear ribonucleoprotein A/B	4.78599	-1.33481	1.87399	2.61162
C9orf38	chromosome 9 open reading frame 38	4.78301	4.04335	-3.09153	1.10336
HNRNPD	heterogeneous nuclear ribonucleoprotein D (AU-rich element RNA binding protein 1, 37kDa)	4.78235	-4.1793	1.87928	6.88311
CIDE-3	cell death-inducing DFFA-like effector c	4.78234	7.58695	-1.4913	-4.7578
MMP8	matrix metallopeptidase 8 (neutrophil collagenase)	4.78169	-2.92032	1.69915	4.75722
DTL	denticleless homolog (Drosophila)	4.78144	-5.87471	6.95906	5.30766
GPAT2	hypothetical protein LOC150763	4.78003	-3.7244	2.10647	3.33878
PDDC1	Parkinson disease 7 domain containing 1	4.7789	1.78408	1.98671	3.49166
ABCB6	ATP-binding cassette, sub-family B (MDR/TAP), member 6	4.77867	22.93	4.57865	-18.4259
MYBL2	v-myb myeloblastosis viral oncogene homolog (avian)-like 2	4.77831	-3.11105	2.98943	-5.06493
AMZ1	archaelysin family metallopeptidase 1	4.76455	7.14196	-4.00994	-10.768
NACC1	nucleus accumbens associated 1, BEN and BTB (POZ) domain containing	4.76376	1.79554	-3.59838	3.72496
LONRF1	LON peptidase N-terminal domain and ring finger 1	4.76155	-10.7316	3.42645	12.3794
LIMA1	LIM domain and actin binding 1	4.76102	-11.9554	9.09993	20.2844
SCFD2	sec1 family domain containing 2	4.76056	-2.29879	5.95154	9.23263
OR7E13P	olfactory receptor, family 7, subfamily E, member 13 pseudogene	4.75906	-1.6616	-0.388783	3.0441
GUSBL1	glucuronidase, beta-like 1	4.7581	1.58364	1.42663	-1.04683
LOC643373	glucuronidase, beta pseudogene	4.7581	0.966063	0.521804	-0.448571
BUB1B	budding uninhibited by benzimidazoles 1 homolog beta (yeast)	4.755	-2.46542	-4.15423	-12.2852
PNO1	partner of NOB1 homolog (S. cerevisiae)	4.75407	1.14165	1.94149	5.56117
NOP2	NOP2 nucleolar protein homolog (yeast)	4.75349	1.68872	3.57783	3.22654
TNKS1BP1	tankyrase 1 binding protein 1, 182kDa	4.75238	6.83013	1.49744	-4.63383
GYPC	glycophorin C (Gerbich blood group)	4.75182	-1.76955	-3.26573	1.86892
E2F1	E2F transcription factor 1	4.74975	-3.67032	6.40946	3.30565
DENR	density-regulated protein	4.74755	2.8843	-2.66501	-2.51998
LAMP1	lysosomal-associated membrane protein 1	4.7472	7.94384	1.45966	-0.854794
HSPD1	heat shock 60kDa protein 1 (chaperonin)	4.74657	1.92577	4.72124	4.28057
EME1	essential meiotic endonuclease 1 homolog 1 (S. pombe)	4.74624	-3.40065	1.62557	-2.44956
LRRC59	leucine rich repeat containing 59	4.74624	-3.40065	1.62557	3.31719
NECAP1	NECAP endocytosis associated 1	4.74607	3.46003	-1.34191	-0.671683
MYBPH	myosin binding protein H	4.74602	-16.3057	1.816	15.2552
EIF2S1	eukaryotic translation initiation factor 2, subunit 1 alpha, 35kDa	4.74555	1.69712	3.11353	5.18576
DPM2	dolichyl-phosphate mannosyltransferase polypeptide 2, regulatory subunit	4.74539	0.902427	2.94191	2.35125
LOC643837	hypothetical LOC643837	4.74451	1.89077	-2.52072	-2.44758
KIF17	kinesin family member 17	4.74341	-10.3723	1.87047	9.01316
SOX4	SRY (sex determining region Y)-box 4	4.74325	8.00619	-3.0094	-7.00447
AUP1	ancient ubiquitous protein 1	4.74243	3.44572	2.33407	-0.751296
VPS4A	vacuolar protein sorting 4 homolog A (S. cerevisiae)	4.74217	2.58274	0.92682	1.73038
LOC392387	similar to Adenosylhomocysteinase	4.74186	1.71887	-1.93991	-0.692389
FAM188A	chromosome 10 open reading frame 97	4.74117	-0.791131	-4.13131	-3.20399
PLEKHB2	pleckstrin homology domain containing, family B (evectins) member 2	4.73938	7.34025	-3.54109	-3.90543
RRAGD	Ras-related GTP binding D	4.73645	3.45874	-1.72848	-3.01313
FICD	FIC domain containing	4.73615	1.45962	1.58833	1.06046
RNLS	renalase, FAD-dependent amine oxidase	4.73589	1.80872	4.1525	5.4395
RAPH1	Ras association (RalGDS/AF-6) and pleckstrin homology domains 1	4.73575	-10.6367	-3.35745	14.0712
ZNF544	zinc finger protein 544	4.73561	5.60258	-2.00346	-1.64173
ALG1	asparagine-linked glycosylation 1, beta-1,4-mannosyltransferase homolog (S. cerevisiae)	4.73489	1.38447	4.12522	4.33709
FAM86A	family with sequence similarity 86, member A	4.73489	1.19595	2.62502	4.33709
ATL3	atlastin GTPase 3	4.73326	-0.442756	1.13895	1.31679
EAF1	ELL associated factor 1	4.73115	3.41421	-1.66	-2.08644
MRPL52	mitochondrial ribosomal protein L52	4.73059	3.2327	2.56814	2.47235
C17orf76	chromosome 17 open reading frame 76	4.72491	-6.54094	7.98576	12.6287
ANXA11	annexin A11	4.72353	-2.75599	3.5918	5.7944
GNPNAT1	glucosamine-phosphate N-acetyltransferase 1	4.72189	-1.83735	4.02475	6.81056
PCGF5	polycomb group ring finger 5	4.71571	2.70412	-1.51469	-2.66434
C15orf57	chromosome 15 open reading frame 57	4.71518	0.972357	1.37008	4.9264
FUBP1	far upstream element (FUSE) binding protein 1	4.71075	-2.52412	1.81796	6.63373
BCL2A1	BCL2-related protein A1	4.71043	-2.43031	-1.13983	3.15543
SEPT11	septin 11	4.70894	-0.768158	3.61692	4.85751
RASGEF1B	RasGEF domain family, member 1B	4.70839	-3.26468	-1.87836	3.93042
TPMT	thiopurine S-methyltransferase	4.7066	-6.12697	6.72573	11.3229
TPMTP1	thiopurine S-methyltransferase pseudogene 1	4.7066	-6.12697	6.72573	11.3229
CIDECP	cell death-inducing DFFA-like effector c pseudogene	4.70428	7.58695	-1.4913	-4.7578
WDHD1	WD repeat and HMG-box DNA binding protein 1	4.70061	-3.16273	3.24799	4.38686
KIAA0664	KIAA0664	4.70035	1.88063	6.37229	4.41697
OR7E24	olfactory receptor, family 7, subfamily E, member 24	4.70002	-1.35451	1.96824	3.61304
TMEM141	transmembrane protein 141	4.69903	1.76372	1.89522	1.4989
LCP1	lymphocyte cytosolic protein 1 (L-plastin)	4.69852	-4.53384	3.00036	7.88561
RAB8B	RAB8B, member RAS oncogene family	4.6985	-1.7939	-1.55397	2.16896
COPA	coatomer protein complex, subunit alpha	4.69753	3.70949	4.73558	5.46987
OPN3	opsin 3	4.69099	7.2643	-1.60501	-1.87119
C10orf35	chromosome 10 open reading frame 35	4.68613	1.42463	3.53353	3.2113
DUSP13	dual specificity phosphatase 13	4.6839	4.68627	7.99517	-9.118
CDC42SE1	CDC42 small effector 1	4.68125	-7.64706	3.70206	9.82177
IQCE	IQ motif containing E	4.68096	-0.910469	3.45312	7.79652
PRR22	hypothetical protein MGC24975	4.67947	0.67748	-2.85651	-2.44159
EMG1	EMG1 nucleolar protein homolog (S. cerevisiae)	4.67904	1.40144	3.51247	4.17514
CALML3	calmodulin-like 3	4.67548	-4.40617	2.91668	3.5169
IQSEC1	IQ motif and Sec7 domain 1	4.67433	4.25199	-1.82833	-6.09764
TMEM140	transmembrane protein 140	4.67361	11.1666	-5.71352	-12.0826
PTPDC1	protein tyrosine phosphatase domain containing 1	4.67216	3.78138	-1.54078	-1.47513
MED6	mediator complex subunit 6	4.6714	2.56691	1.01875	-2.01454
SLC19A2	solute carrier family 19 (thiamine transporter), member 2	4.67044	7.25937	-6.45098	-6.11415
HMGB3L1	high-mobility group box 3-like 1	4.67024	1.26158	2.60249	-2.43966
LOC391559	hypothetical gene supported by BC003142; NM_006370	4.66737	1.77455	2.9191	0.791308
NDUFB9	NADH dehydrogenase (ubiquinone) 1 beta subcomplex, 9, 22kDa	4.66364	1.80659	2.10376	1.4473
PLCL1	phospholipase C-like 1	4.66142	-1.46305	-1.95127	-2.26494
GATC	glutamyl-tRNA(Gln) amidotransferase, subunit C homolog (bacterial)	4.66043	2.59226	2.4339	3.56776
LOC91316	glucuronidase, beta/ immunoglobulin lambda-like polypeptide 1 pseudogene	4.65989	1.43717	-2.38973	-3.62489
HK1	hexokinase 1	4.65475	1.98747	-1.47406	2.63032
RAPGEF2	Rap guanine nucleotide exchange factor (GEF) 2	4.65413	-3.27811	-2.01327	2.53651
ADO	2-aminoethanethiol (cysteamine) dioxygenase	4.65409	-3.04046	-3.58251	1.78693
C9orf91	chromosome 9 open reading frame 91	4.65396	8.85328	-10.4898	-12.3981
LOC646392	similar to 60S ribosome subunit biogenesis protein NIP7 homolog	4.65196	0.60275	2.58418	6.62742
FARP1	FERM, RhoGEF (ARHGEF) and pleckstrin domain protein 1 (chondrocyte-derived)	4.65152	-0.928114	8.65317	6.78124
CXXC5	CXXC finger 5	4.65008	2.58036	2.08965	-1.37955
UCK1	uridine-cytidine kinase 1	4.64996	5.33673	-0.722843	-2.83727
ICAM1	intercellular adhesion molecule 1	4.64965	-4.60102	-3.07768	-0.721635
SOX21	SRY (sex determining region Y)-box 21	4.6493	4.44111	-1.31441	0.798428
TP53I11	tumor protein p53 inducible protein 11	4.64883	-3.85516	7.64097	8.52713
CAMKK1	calcium/calmodulin-dependent protein kinase kinase 1, alpha	4.64819	1.76431	-3.71462	-2.72935
EPB41L2	erythrocyte membrane protein band 4.1-like 2	4.64719	-5.09703	6.25555	7.51097
DHFRL1	dihydrofolate reductase-like 1	4.64139	-3.14386	3.22529	-4.16718
DHFR	dihydrofolate reductase	4.64139	-3.14386	3.22529	2.25151
DHFRP1	dihydrofolate reductase pseudogene 1	4.64139	-3.14386	3.22529	2.25151
LACE1	lactation elevated 1	4.64099	0.998097	1.43379	1.35284
EPHA2	EPH receptor A2	4.63926	1.70927	-4.03721	0.691345
COL6A1	collagen, type VI, alpha 1	4.63907	2.06022	11.2265	6.59063
HIST1H1A	histone cluster 1, H1a	4.63894	-4.088	4.73369	1.37267
PDCD11	programmed cell death 11	4.6375	0.795852	4.93935	3.42276
SNX8	sorting nexin 8	4.63678	0.8419	1.24505	2.25965
LOC134997	peptidylprolyl isomerase A processed pseudogene	4.63583	-4.221	2.75582	2.54155
FAM18B2	family with sequence similarity 18, member B2	4.63583	-4.221	-2.13866	2.54155
PPIAL	peptidylprolyl isomerase A (cyclophilin A)-like	4.63583	-4.221	-2.13866	2.54155
LOC343384	similar to peptidylprolyl isomerase A	4.63583	-4.221	-2.13866	2.54155
PPIAL3	peptidylprolyl isomerase A (cyclophilin A)-like 3	4.63583	-4.221	3.36506	3.93532
PPIA	peptidylprolyl isomerase A (cyclophilin A)	4.63583	-4.221	3.36506	5.8208
DOCK2	dedicator of cytokinesis 2	4.63297	-2.30962	1.31343	5.07899
ECHDC3	enoyl Coenzyme A hydratase domain containing 3	4.62975	3.64171	1.47157	1.36773
ACAA2	acetyl-Coenzyme A acyltransferase 2	4.62238	6.02715	0.31081	-2.94799
HHAT	hedgehog acyltransferase	4.62223	3.86544	0.87712	-2.25966
SLC44A2	solute carrier family 44, member 2	4.62179	-5.21071	-4.7192	-4.10637
C22orf15	chromosome 22 open reading frame 15	4.61804	2.47636	0.489218	1.46923
EDC3	enhancer of mRNA decapping 3 homolog (S. cerevisiae)	4.61785	1.95367	1.10877	1.39572
HSA_59884_hCG_2003956	hCG2003956	4.61754	1.53049	0.690348	3.45813
LYPLA2	lysophospholipase II	4.61754	1.53049	3.15923	6.33542
EARS2	glutamyl-tRNA synthetase 2, mitochondrial (putative)	4.61521	1.37843	3.34018	4.6075
NKIRAS2	NFKB inhibitor interacting Ras-like 2	4.61516	4.17489	-3.39662	-5.42637
MGC24103	hypothetical MGC24103	4.61126	2.75531	-5.84571	-2.77953
MCM4	minichromosome maintenance complex component 4	4.60962	-5.5597	4.55263	6.34829
RRM2	ribonucleotide reductase M2 polypeptide	4.60898	-6.37179	4.39465	-7.30957
CYCSP39	cytochrome c, somatic pseudogene 39	4.60821	-5.79757	3.30452	6.05662
NOL10	nucleolar protein 10	4.60583	1.87437	1.19975	3.43965
C2orf3	chromosome 2 open reading frame 3	4.60363	1.86344	0.805317	2.07872
IKZF2	IKAROS family zinc finger 2 (Helios)	4.60358	-3.61912	2.34638	5.01627
MRRFP	mitochondrial ribosome recycling factor pseudogene	4.60188	-1.58336	2.65097	4.0056
RHBDD1	rhomboid domain containing 1	4.60091	3.16286	-0.734022	-1.0281
MCART3P	mitochondrial carrier triple repeat 3 pseudogene	4.59972	1.61415	4.90314	4.35888
LOC641367	cyclin Y-like pseudogene	4.59952	2.34199	-3.35106	1.35592
GFM1	G elongation factor, mitochondrial 1	4.59798	-2.11005	0.826393	4.40045
ATP2A2	ATPase, Ca++ transporting, cardiac muscle, slow twitch 2	4.59736	-2.32828	-3.16571	1.80005
KCNC3	potassium voltage-gated channel, Shaw-related subfamily, member 3	4.59689	1.97263	2.82368	1.33099
C9orf46	chromosome 9 open reading frame 46	4.594	0.595327	0.792979	0.69254
TNIK	TRAF2 and NCK interacting kinase	4.59194	-1.83741	5.57313	9.22965
IFIT5	interferon-induced protein with tetratricopeptide repeats 5	4.58907	2.50907	-4.77372	-2.5989
LOC645332	family with sequence similarity 86, member A pseudogene	4.5863	2.04665	2.68179	4.20292
AHCY	adenosylhomocysteinase	4.58564	3.95586	1.80849	-1.34469
NCBP1	nuclear cap binding protein subunit 1, 80kDa	4.58488	-0.496948	3.75864	4.66785
CHAF1B	chromatin assembly factor 1, subunit B (p60)	4.57607	-4.01011	6.33613	5.29249
MAGEE1	melanoma antigen family E, 1	4.57463	5.68581	1.10909	1.972
P2RY13	purinergic receptor P2Y, G-protein coupled, 13	4.57204	-9.20531	-4.68327	3.40244
APEX2	APEX nuclease (apurinic/apyrimidinic endonuclease) 2	4.57105	1.03203	2.88697	1.23797
TMX3	thioredoxin-related transmembrane protein 3	4.57103	1.14689	1.19779	-1.55596
NUPL1	nucleoporin like 1	4.56745	2.70345	-5.72094	-4.53872
FBN3	fibrillin 3	4.56332	5.57712	1.3574	2.6739
C6orf59	chromosome 6 open reading frame 59	4.55949	9.42369	-3.92525	-4.90433
MSN	moesin	4.55753	-3.15398	-1.94258	4.01651
INHBC	inhibin, beta C	4.55431	1.43316	3.89837	3.85818
ENDOD1	endonuclease domain containing 1	4.55358	-7.91316	4.7731	12.6252
SORT1	sortilin 1	4.55321	-3.91788	-4.54956	-3.96861
MAPKAP1	mitogen-activated protein kinase associated protein 1	4.55174	3.3147	-2.38082	-1.99582
EXOSC7	exosome component 7	4.5485	2.52767	-0.976184	-1.15136
ANKRD39	ankyrin repeat domain 39	4.54848	2.32591	3.47702	2.01931
ENPP4	ectonucleotide pyrophosphatase/phosphodiesterase 4 (putative function)	4.54799	-1.55028	-0.609477	2.45267
PGK1	phosphoglycerate kinase 1	4.54731	-2.80713	1.75001	3.25863
GALNS	galactosamine (N-acetyl)-6-sulfate sulfatase	4.54028	1.56916	1.79223	-2.69418
ZFYVE28	zinc finger, FYVE domain containing 28	4.53896	8.17282	-2.99768	-6.40305
DHODH	dihydroorotate dehydrogenase	4.53606	-0.909587	3.98715	5.38316
PRM3	protamine 3	4.5359	2.00561	1.01321	2.76917
RHO	rhodopsin	4.53543	1.14332	-2.42416	-1.13954
PTPRJ	protein tyrosine phosphatase, receptor type, J	4.53499	-5.65212	2.14973	5.51203
GOLT1B	golgi transport 1 homolog B (S. cerevisiae)	4.53411	-1.47149	1.21937	1.81065
RRP1B	ribosomal RNA processing 1 homolog B (S. cerevisiae)	4.52939	1.14785	2.21074	1.87437
PTGES2	prostaglandin E synthase 2	4.5292	5.15553	2.32127	0.684582
FCRLB	Fc receptor-like B	4.52804	-3.91884	-2.90335	5.93722
C5orf32	chromosome 5 open reading frame 32	4.5271	2.37111	-1.29941	-0.606167
WDR5	WD repeat domain 5	4.52671	1.65272	3.93632	3.51538
ATAD1	ATPase family, AAA domain containing 1	4.52533	4.28101	1.36271	1.24531
PSMB7	proteasome (prosome, macropain) subunit, beta type, 7	4.52452	-5.33307	-1.18178	-3.47607
MGC34796	SPR pseudogene	4.52406	6.77571	4.32202	1.67195
GTF2H3	general transcription factor IIH, polypeptide 3, 34kDa	4.52364	-1.52142	3.22357	1.57831
LRRC34	leucine rich repeat containing 34	4.52182	-2.98335	3.0613	3.91383
RAD51	RAD51 homolog (RecA homolog, E. coli) (S. cerevisiae)	4.51951	-4.02384	4.44807	2.8837
ZFAND3	zinc finger, AN1-type domain 3	4.51927	2.65599	-4.09447	-2.46644
FITM2	fat storage-inducing transmembrane protein 2	4.51816	-2.33552	5.8739	7.05395
TBC1D19	TBC1 domain family, member 19	4.51583	-1.33552	1.67234	2.32643
CRABP2	cellular retinoic acid binding protein 2	4.51541	-6.98264	1.18952	5.57208
CXCL16	chemokine (C-X-C motif) ligand 16	4.51304	1.90184	-3.64834	-6.54488
NUP188	nucleoporin 188kDa	4.51217	1.82394	3.83053	1.55541
NLN	neurolysin (metallopeptidase M3 family)	4.50869	3.4694	-1.55297	2.084
SNX10	sorting nexin 10	4.50788	-1.75669	-0.735	2.05642
RFT1	RFT1 homolog (S. cerevisiae)	4.50542	1.90906	-4.10573	-6.09303
LGR6	leucine-rich repeat-containing G protein-coupled receptor 6	4.50479	0.676419	1.55275	3.15713
USP31	ubiquitin specific peptidase 31	4.50293	5.85264	-2.8528	-7.69015
DNAJC11	DnaJ (Hsp40) homolog, subfamily C, member 11	4.50106	1.46357	3.26733	4.70179
RAP2A	RAP2A, member of RAS oncogene family	4.49906	3.91666	4.49987	4.02516
APOOL	apolipoprotein O-like	4.49891	3.43425	1.17618	1.23253
RPL26	ribosomal protein L26	4.4977	1.07802	-1.97468	-1.45072
RPL9	ribosomal protein L9	4.49549	-2.80905	-3.26347	3.28367
RPL9P7	ribosomal protein L9 pseudogene 7	4.49549	-2.80905	-3.26347	3.28367
RPL9P8	ribosomal protein L9 pseudogene 8	4.49549	-2.80905	-3.26347	3.28367
RPL9P9	ribosomal protein L9 pseudogene 9	4.49549	-2.80905	-3.26347	3.28367
CIAPIN1P	cytokine induced apoptosis inhibitor 1 pseudogene	4.49488	1.76036	3.38718	3.51841
YARS2	tyrosyl-tRNA synthetase 2, mitochondrial	4.49051	1.21411	3.94487	3.57955
RBBP8	retinoblastoma binding protein 8	4.48958	4.68705	-1.18466	-2.30332
RAB36	RAB36, member RAS oncogene family	4.48945	-5.66757	2.3167	3.69085
CHCHD6	coiled-coil-helix-coiled-coil-helix domain containing 6	4.48885	-3.96967	-6.39086	-4.83759
SMYD5	SMYD family member 5	4.48774	2.65915	1.42215	1.85491
NUDCD1	NudC domain containing 1	4.48508	1.72856	2.0775	2.71053
APOL6	apolipoprotein L, 6	4.48418	10.5467	-7.76224	-12.3772
PGAM1	phosphoglycerate mutase 1 (brain)	4.48365	-2.24008	2.98002	3.5962
HSA_198332_hCG_2015138	phosphoglycerate mutase 1 pseudogene	4.48365	-2.26702	2.98002	3.5962
HSA_198817_hCG_2015269	phosphoglycerate mutase 1-like	4.48365	-1.19029	2.98002	3.5962
ACOX3	acyl-Coenzyme A oxidase 3, pristanoyl	4.4817	5.66682	4.52247	-0.486758
EFNB3	ephrin-B3	4.48158	3.04771	1.39614	1.4672
TAGAP	T-cell activation RhoGTPase activating protein	4.48151	-5.74356	-9.36832	3.71633
TFEB	transcription factor EB	4.48137	-1.39503	-6.02807	-2.74624
DFFA	DNA fragmentation factor, 45kDa, alpha polypeptide	4.47801	3.89482	2.92563	2.60899
ITGB1BP1	integrin beta 1 binding protein 1	4.47553	-11.5557	-2.43017	4.75257
SMPD1	sphingomyelin phosphodiesterase 1, acid lysosomal	4.47481	-1.30491	-1.99971	0.921796
CRYM	crystallin, mu	4.4745	1.637	3.50771	1.17217
LTBP3	latent transforming growth factor beta binding protein 3	4.4733	0.680625	1.21942	1.88323
KIAA0090	KIAA0090	4.47101	-1.64946	1.8361	2.75596
TBC1D7	TBC1 domain family, member 7	4.46599	10.7837	-2.99528	-10.841
LOC390843	similar to eukaryotic translation initiation factor 4A	4.46452	1.05809	-1.48377	1.92344
LDHAL3	lactate dehydrogenase A-like 3	4.46435	1.38911	2.77229	2.63064
UBXN2B	UBX domain protein 2B	4.46424	2.65123	-1.90222	-1.99725
CORO7	coronin 7	4.46224	3.81103	-2.42784	-2.19019
TRMT2A	TRM2 tRNA methyltransferase 2 homolog A (S. cerevisiae)	4.46066	2.30075	1.06337	-2.53642
TWISTNB	TWIST neighbor	4.46062	-0.752512	2.67269	4.84643
FUNDC2	FUN14 domain containing 2	4.45955	3.34444	1.91759	1.21633
AGA	aspartylglucosaminidase	4.45909	7.19458	-2.30528	-4.28635
STOML1	stomatin (EPB72)-like 1	4.45871	-2.69243	2.80401	4.96973
EZR	ezrin	4.45764	2.06649	1.29283	0.81848
ORC1L	origin recognition complex, subunit 1-like (yeast)	4.45492	1.65062	4.11512	1.50797
PRKAR1B	protein kinase, cAMP-dependent, regulatory, type I, beta	4.45324	3.48228	-4.11298	-2.71226
SCCPDH	saccharopine dehydrogenase (putative)	4.45049	5.80658	-0.939481	-1.16849
MORG1	mitogen-activated protein kinase organizer 1	4.4501	0.988401	0.753901	-0.527973
ZZZ3	zinc finger, ZZ-type containing 3	4.44975	5.61758	-9.71225	-9.01907
TRAP1	TNF receptor-associated protein 1	4.4485	1.53504	6.00049	3.3001
DDX10	DEAD (Asp-Glu-Ala-Asp) box polypeptide 10	4.44614	2.70399	2.38083	3.20392
CRYBB2	crystallin, beta B2	4.44577	2.11207	-3.51065	-3.50496
MEIS3P1	Meis homeobox 3 pseudogene 1	4.44402	-1.84162	-2.54261	3.54642
PSMB5	proteasome (prosome, macropain) subunit, beta type, 5	4.44039	2.20336	3.76608	2.69265
PDCD2L	programmed cell death 2-like	4.44023	2.70927	1.7452	2.45738
FBXO31	F-box protein 31	4.43374	3.78134	-1.99858	-3.68166
TAS1R1	taste receptor, type 1, member 1	4.43189	4.46815	0.943623	2.42242
LIN7A	lin-7 homolog A (C. elegans)	4.43056	6.71536	-5.20984	-9.60691
KRR1	KRR1, small subunit (SSU) processome component, homolog (yeast)	4.42781	-7.33461	5.69778	11.5487
SUFU	suppressor of fused homolog (Drosophila)	4.4271	4.47068	8.4377	1.33223
BOLA2	bolA homolog 2 (E. coli)	4.42388	3.951	1.41325	1.66569
BOLA2B	bolA homolog 2B (E. coli)	4.42388	3.951	1.41325	1.66569
POLR2D	polymerase (RNA) II (DNA directed) polypeptide D	4.41858	-1.38588	3.70647	3.66499
DUS4L	dihydrouridine synthase 4-like (S. cerevisiae)	4.41395	2.36164	-1.78572	0.449526
CBL	Cas-Br-M (murine) ecotropic retroviral transforming sequence	4.4133	-2.94051	-1.40358	2.23282
FAM173A	family with sequence similarity 173, member A	4.41254	2.85095	1.08219	1.59096
ZNF668	zinc finger protein 668	4.41138	4.11552	1.16487	0.761642
EDNRB	endothelin receptor type B	4.40683	17.1433	-5.81018	-20.6166
OBFC2B	oligonucleotide/oligosaccharide-binding fold containing 2B	4.40354	3.63724	2.85474	-0.956451
MPP6	membrane protein, palmitoylated 6 (MAGUK p55 subfamily member 6)	4.39989	7.28298	-0.929253	-5.6165
SNRPC	small nuclear ribonucleoprotein polypeptide C	4.3934	1.70927	0.777989	0.815299
DUS2L	dihydrouridine synthase 2-like, SMM1 homolog (S. cerevisiae)	4.39318	1.43532	-0.620858	-0.783754
TMEM199	transmembrane protein 199	4.3923	3.35673	1.81006	2.06113
ATP1A1	ATPase, Na+/K+ transporting, alpha 1 polypeptide	4.38419	-3.95674	2.557	2.89748
LAT	linker for activation of T cells	4.38397	2.85727	6.0797	2.41192
MRM1	mitochondrial rRNA methyltransferase 1 homolog (S. cerevisiae)	4.38329	1.65011	3.56352	2.43772
C9orf72	chromosome 9 open reading frame 72	4.38237	9.76186	-6.98447	-8.30554
OCIAD2	OCIA domain containing 2	4.3821	11.4562	2.61904	-7.21337
ZCCHC2	zinc finger, CCHC domain containing 2	4.38196	2.80746	-1.1098	-2.8908
PPP1R3F	protein phosphatase 1, regulatory (inhibitor) subunit 3F	4.38192	7.03171	5.1781	2.25249
NDUFA5	NADH dehydrogenase (ubiquinone) 1 alpha subcomplex, 5, 13kDa	4.37948	-1.13956	2.65928	3.18915
UHRF1BP1	UHRF1 binding protein 1	4.37791	-0.736827	2.63027	2.44797
DLC1	deleted in liver cancer 1	4.37536	-2.7089	2.65543	4.82482
GSTO1	glutathione S-transferase omega 1	4.37126	4.51589	-2.28849	-3.92606
SFTPC	surfactant protein C	4.37056	0.789457	2.34356	1.92021
MFSD3	major facilitator superfamily domain containing 3	4.36983	4.00471	0.719071	-1.97645
RC3H2	ring finger and CCCH-type zinc finger domains 2	4.36962	1.59735	-3.2141	-2.40382
FARSA	phenylalanyl-tRNA synthetase, alpha subunit	4.3637	-1.85588	3.10681	3.47149
LYRM4	LYR motif containing 4	4.36364	4.04951	1.13297	-1.30362
MESP1	mesoderm posterior 1 homolog (mouse)	4.36319	3.59953	5.47615	1.90574
DOHH	deoxyhypusine hydroxylase/monooxygenase	4.36311	3.13974	4.50301	3.09209
RP1-44A20.4	phosducin-like 3 pseudogene	4.36311	-0.937472	1.99397	5.70462
FAM36A	family with sequence similarity 36, member A	4.36269	-6.23422	3.06376	6.72702
C3orf14	chromosome 3 open reading frame 14	4.36261	-1.377	5.33602	6.67654
PDSS2	prenyl (decaprenyl) diphosphate synthase, subunit 2	4.36236	1.804	0.680059	-0.856422
ERO1L	ERO1-like (S. cerevisiae)	4.35948	1.0724	-1.7562	-2.61727
PLA2G12A	phospholipase A2, group XIIA	4.35829	6.46455	1.07359	-3.60359
NFKBIB	nuclear factor of kappa light polypeptide gene enhancer in B-cells inhibitor, beta	4.35797	3.25418	1.5679	-2.11515
IMP4	IMP4, U3 small nucleolar ribonucleoprotein, homolog (yeast)	4.35756	1.77334	3.56812	3.01589
ESRRAP2	estrogen-related receptor alpha pseudogene 2	4.35671	4.23338	2.88098	0.62989
ESRRA	estrogen-related receptor alpha	4.35671	4.23338	3.51483	0.942363
HLTF	helicase-like transcription factor	4.35463	2.41411	-1.59046	-2.3037
HK3	hexokinase 3 (white cell)	4.35136	-5.84243	4.27183	4.90146
ERMP1	endoplasmic reticulum metallopeptidase 1	4.35135	2.0907	3.291	1.93383
HDC	histidine decarboxylase	4.35112	-2.54428	-3.27043	-0.428876
LMNB2	lamin B2	4.35081	-0.856952	-0.618417	2.39051
LOC442211	similar to ATPase, H+ transporting, lysosomal, V0 subunit c	4.34842	1.70927	-3.44511	-1.33885
ZBTB8OS	zinc finger and BTB domain containing 8 opposite strand	4.34839	5.80085	-4.17364	-4.37158
CST7	cystatin F (leukocystatin)	4.34729	10.2558	-1.53521	-8.49601
LYPLA2P1	lysophospholipase II pseudogene 1	4.34168	1.01512	3.15923	6.33542
CDYL2	chromodomain protein, Y-like 2	4.34058	-1.44823	-1.98269	-0.803992
ANKRD40	ankyrin repeat domain 40	4.33843	1.02002	1.24917	2.00237
C21orf81	chromosome 21 open reading frame 81	4.33833	-0.873774	-5.7672	-5.12155
LIFR	leukemia inhibitory factor receptor alpha	4.33823	0.651851	-3.94031	-0.351457
ECE2	endothelin converting enzyme 2	4.33732	1.08852	3.68326	2.38908
ATP1B3	ATPase, Na+/K+ transporting, beta 3 polypeptide	4.3362	1.94382	1.09248	2.19097
PTPN7	protein tyrosine phosphatase, non-receptor type 7	4.33594	-9.3983	-1.83979	9.01383
GMDS	GDP-mannose 4,6-dehydratase	4.33336	1.2084	3.03096	2.28542
ROMO1	reactive oxygen species modulator 1	4.3329	0.996043	0.807988	3.10315
ANXA2	annexin A2	4.33226	1.95647	3.82165	3.7207
SGPP2	sphingosine-1-phosphate phosphotase 2	4.33127	-4.56991	-3.85283	-2.48718
BCAP31	B-cell receptor-associated protein 31	4.33105	3.20202	1.06723	-1.87697
GLA	galactosidase, alpha	4.3304	3.67423	-1.00043	-2.73897
TARBP2	TAR (HIV-1) RNA binding protein 2	4.32723	3.28278	3.12988	3.0092
NIP7	nuclear import 7 homolog (S. cerevisiae)	4.32601	-0.603715	4.50364	4.72646
SNX22	sorting nexin 22	4.32601	-5.10258	2.96406	8.49154
IGHA1	immunoglobulin heavy constant alpha 1	4.32394	-4.74488	-6.02044	-4.66387
CDC6	cell division cycle 6 homolog (S. cerevisiae)	4.3234	-5.98143	7.27111	8.19901
ZNF215	zinc finger protein 215	4.32214	-1.64561	1.91898	7.05143
LOC729701	similar to nuclease sensitive element binding protein 1	4.32213	1.56413	2.81347	1.68086
TRIM25	tripartite motif-containing 25	4.32189	8.4964	1.82932	-5.61411
HUS1B	HUS1 checkpoint homolog b (S. pombe)	4.32086	2.56784	-3.96512	-1.19635
KCNJ5	potassium inwardly-rectifying channel, subfamily J, member 5	4.32007	1.81686	-2.01602	1.78285
SLC39A11	solute carrier family 39 (metal ion transporter), member 11	4.31981	2.80754	-1.9937	-3.83495
QDPR	quinoid dihydropteridine reductase	4.3197	-0.357598	2.87588	5.62541
ASCL5	achaete-scute complex homolog 5 (Drosophila)	4.31766	1.22348	1.25904	2.32112
TACO1	translational activator of mitochondrially encoded cytochrome c oxidase I	4.31762	1.45556	3.73936	3.77807
C20orf135	chromosome 20 open reading frame 135	4.31553	-1.21538	3.84075	5.25866
LOC643751	cell division cycle 42 pseudogene	4.31538	1.47571	-1.27485	0.735516
PCYT1A	phosphate cytidylyltransferase 1, choline, alpha	4.31405	-3.00313	1.99456	5.39424
PLD1	phospholipase D1, phosphatidylcholine-specific	4.31366	5.61977	-5.52032	-7.57199
CES4	carboxylesterase 4-like	4.31316	11.9955	4.54372	1.46592
FIBP	fibroblast growth factor (acidic) intracellular binding protein	4.30873	0.974138	0.910157	1.71655
TMEM114	transmembrane protein 114	4.30756	-2.89593	5.66408	3.48394
UHRF1	ubiquitin-like with PHD and ring finger domains 1	4.30657	-10.4651	5.70914	6.42809
hCG_23738	ubiquitin-like, containing PHD and RING finger domains, 1 pseudogene	4.30657	-5.11175	5.70914	4.23552
ACO2	aconitase 2, mitochondrial	4.30555	-1.69059	4.85577	3.75823
CIRH1A	cirrhosis, autosomal recessive 1A (cirhin)	4.3054	1.59616	3.00314	4.24595
KLF7	Kruppel-like factor 7 (ubiquitous)	4.3049	0.83427	-0.653432	1.27038
COL8A2	collagen, type VIII, alpha 2	4.30408	-5.55767	-3.73149	0.808191
STAM2	signal transducing adaptor molecule (SH3 domain and ITAM motif) 2	4.30205	0.750598	1.87667	4.15179
C10orf28	chromosome 10 open reading frame 28	4.29429	2.34956	-2.59018	-1.44695
CLDN12	claudin 12	4.2928	-1.92941	-7.22478	-1.2749
GLULP	glutamate-ammonia ligase (glutamine synthetase) pseudogene	4.29168	8.64159	-3.70539	-4.04507
LOC343981	similar to glutamine synthetase	4.29168	8.64159	-3.70539	-4.04507
DYSF	dysferlin, limb girdle muscular dystrophy 2B (autosomal recessive)	4.29095	7.47614	-9.12072	-8.96092
BAG3	BCL2-associated athanogene 3	4.28956	-3.23077	-2.62939	3.47346
HABP4	hyaluronan binding protein 4	4.28889	-3.19813	6.90917	6.54098
SLC1A4	solute carrier family 1 (glutamate/neutral amino acid transporter), member 4	4.28795	-6.31134	4.08898	7.9506
CCDC30	hypothetical protein LOC728621	4.28607	7.57471	-2.84213	-11.215
CDCA4	cell division cycle associated 4	4.28562	5.27419	-5.42861	-7.2654
MRPL47	mitochondrial ribosomal protein L47	4.2842	-3.31803	-1.50073	2.05543
CNDP2	CNDP dipeptidase 2 (metallopeptidase M20 family)	4.28251	1.99286	1.78434	2.82651
SLC9A8	solute carrier family 9 (sodium/hydrogen exchanger), member 8	4.27146	2.50524	-6.11128	-4.92634
PLEKHA2	pleckstrin homology domain containing, family A (phosphoinositide binding specific) member 2	4.26988	-1.29986	-2.85058	-2.02925
EPS15L1	epidermal growth factor receptor pathway substrate 15-like 1	4.26771	4.28178	-1.29705	-1.79984
BRI3P2	brain protein I3 pseudogene 2	4.26697	4.26608	-3.95277	-4.03444
TMEM126A	transmembrane protein 126A	4.26643	1.29055	0.886723	3.28561
SMUG1	single-strand-selective monofunctional uracil-DNA glycosylase 1	4.26314	2.50013	0.618608	1.2627
ENO2	enolase 2 (gamma, neuronal)	4.26049	4.31912	1.01522	-3.56128
LOC729566	similar to hCG1645309	4.26022	2.97623	-5.17758	-2.07347
PEPD	peptidase D	4.2594	1.69819	-0.49243	1.32205
LOC730098	similar to chemokine (C-C motif) ligand 27	4.25904	-3.41618	-1.83586	0.942761
FAM89A	family with sequence similarity 89, member A	4.25783	11.3961	1.38673	-4.2472
ATP5G3	ATP synthase, H+ transporting, mitochondrial F0 complex, subunit C3 (subunit 9)	4.25512	-3.99684	3.67555	5.29835
KRTAP5-9	keratin associated protein 5-9	4.25478	1.42118	4.11494	2.80223
ARID1B	AT rich interactive domain 1B (SWI1-like)	4.25382	2.94297	-0.922351	-2.72002
MRPS23	mitochondrial ribosomal protein S23	4.25099	1.15206	2.70307	2.59038
PYCRL	pyrroline-5-carboxylate reductase-like	4.25085	-4.21946	8.02497	8.75012
UBTD1	ubiquitin domain containing 1	4.25044	-2.83504	4.89257	5.78714
SMPDL3A	sphingomyelin phosphodiesterase, acid-like 3A	4.24777	6.23256	-8.25152	-21.2459
MANEAL	mannosidase, endo-alpha-like	4.24758	2.72053	12.0924	10.8425
ZNF643	zinc finger protein 643	4.24715	1.17684	3.01398	1.45124
SUSD1	sushi domain containing 1	4.24427	0.376558	-1.36658	3.61646
SERPINA6	serpin peptidase inhibitor, clade A (alpha-1 antiproteinase, antitrypsin), member 6	4.24381	5.36737	2.75344	2.70608
SLC25A15	solute carrier family 25 (mitochondrial carrier; ornithine transporter) member 15	4.23972	1.00321	1.81017	2.84604
MNAT1	menage a trois homolog 1, cyclin H assembly factor (Xenopus laevis)	4.23958	0.423672	1.30158	2.35191
GADD45B	growth arrest and DNA-damage-inducible, beta	4.23954	1.4326	-6.08332	-3.90757
LOC727726	similar to poly (ADP-ribose) glycohydrolase	4.23932	1.0962	-2.12234	2.41579
TIMM23	translocase of inner mitochondrial membrane 23 homolog (yeast)	4.23932	-1.9468	2.34451	3.89913
FAM70A	family with sequence similarity 70, member A	4.23855	5.0025	-3.37603	-2.00746
C1orf158	chromosome 1 open reading frame 158	4.23844	-2.16691	3.16497	3.32908
LGALS8	lectin, galactoside-binding, soluble, 8	4.23665	-1.08236	-2.3386	-2.01958
HNRNPA3	heterogeneous nuclear ribonucleoprotein A3	4.23438	-4.27694	-4.06531	7.6788
MST150	MSTP150	4.23356	2.01502	-1.9477	-1.13807
tcag7.1239	similar to Huntingtin interacting protein K	4.23341	1.96983	2.12577	3.94931
OAF	OAF homolog (Drosophila)	4.23204	2.66482	-6.0327	-3.71043
PITPNA	phosphatidylinositol transfer protein, alpha	4.23079	1.13979	1.83125	4.20221
PET112L	PET112-like (yeast)	4.22959	1.6328	3.83313	1.10507
TRIO	triple functional domain (PTPRF interacting)	4.22862	5.59463	-5.33779	-7.42745
CLIP1	CAP-GLY domain containing linker protein 1	4.22861	6.02551	-4.50489	-5.46207
ACAT1	acetyl-Coenzyme A acetyltransferase 1	4.22776	1.18056	3.08515	4.0028
C12orf73	chromosome 12 open reading frame 73	4.22738	1.83518	0.731447	-0.513378
SLAMF7	SLAM family member 7	4.22585	4.0028	-2.16438	-4.80062
DDX21	DEAD (Asp-Glu-Ala-Asp) box polypeptide 21	4.22314	-1.43308	2.754	3.64877
GNB2	guanine nucleotide binding protein (G protein), beta polypeptide 2	4.22016	1.82029	1.15472	2.22797
RUVBL1	RuvB-like 1 (E. coli)	4.21977	1.34304	4.55388	3.63233
C12orf4	chromosome 12 open reading frame 4	4.21855	-1.59084	1.57398	5.78851
FECH	ferrochelatase (protoporphyria)	4.21825	0.978914	-1.52327	-1.99619
FBXW8	F-box and WD repeat domain containing 8	4.21734	4.04611	1.87914	-4.79467
TMED3	transmembrane emp24 protein transport domain containing 3	4.21635	3.56688	4.98827	1.26509
LIMS1	LIM and senescent cell antigen-like domains 1	4.21455	-6.52199	3.16682	5.76823
WDR1	WD repeat domain 1	4.21408	-2.45075	3.62508	5.98636
SEC61A1	Sec61 alpha 1 subunit (S. cerevisiae)	4.21339	3.209	-1.41783	-2.38401
ASB2	ankyrin repeat and SOCS box-containing 2	4.21323	-8.69192	-8.80043	3.83411
MCOLN1	mucolipin 1	4.21308	2.33885	-2.56254	0.81144
FEM1B	fem-1 homolog b (C. elegans)	4.20944	-3.53779	1.54994	5.79947
TFPT	TCF3 (E2A) fusion partner (in childhood Leukemia)	4.20873	1.92895	1.74236	1.68133
ENOPH1	enolase-phosphatase 1	4.20864	1.56371	-1.25263	-0.613628
IFI27	interferon, alpha-inducible protein 27	4.2086	-1.61187	1.72989	2.57212
PDS5A	PDS5, regulator of cohesion maintenance, homolog A (S. cerevisiae)	4.20658	-6.68422	2.3117	5.05756
SPOCK2	sparc/osteonectin, cwcv and kazal-like domains proteoglycan (testican) 2	4.20542	1.97541	0.813142	-1.01407
INS	insulin	4.20448	3.12334	-1.45071	1.94895
IGF2	insulin-like growth factor 2 (somatomedin A)	4.20448	3.12334	-1.45071	1.94895
LHFP	lipoma HMGIC fusion partner	4.20244	-4.72078	2.41875	1.38504
FRS2	fibroblast growth factor receptor substrate 2	4.20176	-1.32013	0.945093	4.77524
VPS18	vacuolar protein sorting 18 homolog (S. cerevisiae)	4.20043	1.34842	-0.645877	-0.807411
DPP9	dipeptidyl-peptidase 9	4.20005	-2.55357	3.11444	7.91596
P4HA1	prolyl 4-hydroxylase, alpha polypeptide I	4.19863	-0.965752	-1.94766	3.26959
RPS3A	ribosomal protein S3A	4.19835	1.98482	-5.63008	-3.54283
RPS3AP6	ribosomal protein S3A pseudogene 6	4.19835	-2.59987	-5.63008	-2.94802
ITGB1	integrin, beta 1 (fibronectin receptor, beta polypeptide, antigen CD29 includes MDF2, MSK12)	4.19534	1.16104	-2.06253	-2.72375
GGT3P	gamma-glutamyltransferase 3 pseudogene	4.1935	4.57383	4.15082	-1.07139
LOC729993	hypothetical protein LOC729993	4.19209	2.87601	1.75128	1.43182
TNPO1	transportin 1	4.19073	1.85163	-1.31893	-2.03774
TCR-alpha	T cell receptor alpha locus	4.19038	-10.5793	11.8131	13.2003
WDR55	WD repeat domain 55	4.18979	1.01145	-5.73426	-3.62996
C16orf59	chromosome 16 open reading frame 59	4.18826	-3.88771	5.39589	4.89139
CTSH	cathepsin H	4.18709	-0.725149	1.80811	1.8032
CCDC91	coiled-coil domain containing 91	4.18693	4.14698	-3.13347	-2.02701
ATP6V0B	ATPase, H+ transporting, lysosomal 21kDa, V0 subunit b	4.18638	2.17875	-1.16206	-1.25745
RWDD4A	RWD domain containing 4A	4.18604	2.75724	0.763801	2.87172
RALA	v-ral simian leukemia viral oncogene homolog A (ras related)	4.18281	5.81519	-3.60067	-5.76149
CYHR1	cysteine/histidine-rich 1	4.18248	3.64508	1.77311	-3.86726
RPIA	ribose 5-phosphate isomerase A	4.17938	2.81249	-2.95139	-2.0872
TIPRL	TIP41, TOR signaling pathway regulator-like (S. cerevisiae)	4.17905	2.61886	-1.658	-0.781857
DDA1	DET1 and DDB1 associated 1	4.17752	1.43996	-1.21734	1.06881
EIF4E2	eukaryotic translation initiation factor 4E family member 2	4.17585	-2.98752	2.84216	7.95198
AGGF1	angiogenic factor with G patch and FHA domains 1	4.17503	1.37581	1.51107	4.45959
TIPIN	TIMELESS interacting protein	4.17446	-4.25267	5.94391	9.16709
BCL7A	B-cell CLL/lymphoma 7A	4.17271	1.46366	4.08243	3.49875
GIPC1	GIPC PDZ domain containing family, member 1	4.17245	1.28803	-1.10922	3.33004
SLC25A25	solute carrier family 25 (mitochondrial carrier; phosphate carrier), member 25	4.17101	-10.6186	2.92348	10.2283
NDFIP2	Nedd4 family interacting protein 2	4.16686	-2.76761	8.78185	9.09472
CLCF1	cardiotrophin-like cytokine factor 1	4.1657	11.4573	-1.40752	-5.17177
SIN3B	SIN3 homolog B, transcription regulator (yeast)	4.16553	-3.60365	1.89252	5.35469
SLC9A7	solute carrier family 9 (sodium/hydrogen exchanger), member 7	4.16524	1.96112	1.76745	-1.54446
GBA	glucosidase, beta; acid (includes glucosylceramidase)	4.16366	1.6128	-0.823274	0.448455
PEX10	peroxisomal biogenesis factor 10	4.1627	2.07036	3.74676	2.65539
CCDC58	coiled-coil domain containing 58	4.16102	1.29232	3.45838	3.64228
HSBP1	heat shock factor binding protein 1	4.16051	-1.43597	-2.85806	2.9599
TTL	tubulin tyrosine ligase	4.1591	1.15142	1.4626	1.65739
B4GALT2	UDP-Gal:betaGlcNAc beta 1,4- galactosyltransferase, polypeptide 2	4.15867	3.23221	4.47601	4.10257
ANKRD20A4	ankyrin repeat domain 20 family, member A4	4.15824	-1.41608	-3.62823	-5.37426
ANKRD20A1	ankyrin repeat domain 20 family, member A1	4.15824	-1.41608	-3.96355	-5.37426
ANKRD20A2	ankyrin repeat domain 20 family, member A2	4.15824	-1.41608	-3.96355	-5.37426
ANKRD20A3	ankyrin repeat domain 20 family, member A3	4.15824	-1.41608	-3.96355	-5.37426
MLEC	malectin	4.15493	-3.10723	4.44661	7.41311
SLC25A35	solute carrier family 25, member 35	4.15481	3.8922	-5.32473	-6.92867
RANGRF	RAN guanine nucleotide release factor	4.15481	4.507	-1.17062	-0.836142
NAP1L5	nucleosome assembly protein 1-like 5	4.15344	-7.32704	2.40379	9.85467
ITGA3	integrin, alpha 3 (antigen CD49C, alpha 3 subunit of VLA-3 receptor)	4.15075	4.00344	4.66699	1.66399
MRPL35	mitochondrial ribosomal protein L35	4.14998	-1.99688	4.40284	5.97137
CCND1	cyclin D1	4.1498	-20.4273	11.9316	21.9642
GPATCH4	G patch domain containing 4	4.14948	-0.972659	5.73988	7.32985
RAB33A	RAB33A, member RAS oncogene family	4.14554	-2.17275	0.993886	5.29598
MAPKAPK2	mitogen-activated protein kinase-activated protein kinase 2	4.14413	-1.06387	1.387	1.58595
LYAR	Ly1 antibody reactive homolog (mouse)	4.14327	3.51253	0.789083	0.493582
C20orf24	chromosome 20 open reading frame 24	4.14278	3.16989	2.23363	0.787381
NOP16	NOP16 nucleolar protein homolog (yeast)	4.14122	-1.32041	4.79472	8.06206
LAGE3	L antigen family, member 3	4.14107	4.65497	1.13671	-1.93117
LOC646808	similar to L antigen family, member 3	4.14107	4.48301	1.13671	-0.58377
C20orf26	chromosome 20 open reading frame 26	4.13847	-2.9441	9.20163	10.2243
TMTC3	transmembrane and tetratricopeptide repeat containing 3	4.13675	1.74442	2.38173	3.50391
CPSF2	cleavage and polyadenylation specific factor 2, 100kDa	4.13613	0.981441	-0.459702	-0.602334
PPAP2C	phosphatidic acid phosphatase type 2C	4.13593	3.26094	2.23784	3.20764
EIF1AX	eukaryotic translation initiation factor 1A, X-linked	4.13484	-1.97169	3.21943	5.59176
NSFL1C	NSFL1 (p97) cofactor (p47)	4.13467	2.88119	-3.08298	-3.13724
USP12	ubiquitin specific peptidase 12	4.13421	3.89228	-1.32653	-4.46983
KCTD13	potassium channel tetramerisation domain containing 13	4.13375	2.52701	-1.3602	1.2935
QTRT1	queuine tRNA-ribosyltransferase 1	4.13333	1.18677	5.19341	4.41605
CHAC2	ChaC, cation transport regulator homolog 2 (E. coli)	4.13243	-2.54116	6.56544	7.32831
SNRPD1	small nuclear ribonucleoprotein D1 polypeptide 16kDa	4.13097	-0.641435	1.04427	3.70606
TMEM147	transmembrane protein 147	4.13054	6.01593	-1.20059	-0.832608
ACTR3	ARP3 actin-related protein 3 homolog (yeast)	4.12823	-4.15783	2.74151	6.75861
PDCD5	programmed cell death 5	4.12773	0.809602	2.09809	3.26553
CYCSP25	cytochrome c, somatic pseudogene 25	4.12406	-3.50697	3.58074	5.54245
MRPS12	mitochondrial ribosomal protein S12	4.12336	2.0211	3.27208	2.91469
TRAF3IP2	TRAF3 interacting protein 2	4.12113	7.96587	1.9098	-1.56586
NCOR1	nuclear receptor co-repressor 1	4.12062	6.69237	-3.23242	-5.44913
UBB	ubiquitin B	4.1203	2.71002	-2.87598	-2.90801
KIF21B	kinesin family member 21B	4.11957	1.78514	-1.89579	-1.00239
MAK16	MAK16 homolog (S. cerevisiae)	4.11771	-1.70603	1.80021	4.99265
TMEM177	transmembrane protein 177	4.11765	1.5124	3.47289	4.24279
TTC39B	tetratricopeptide repeat domain 39B	4.11629	2.47031	6.51927	3.6838
MRPL40	mitochondrial ribosomal protein L40	4.11591	0.647518	2.42576	3.38
SEPT8	septin 8	4.11266	-4.13895	5.95052	6.16988
SENP2	SUMO1/sentrin/SMT3 specific peptidase 2	4.11245	2.55316	-0.938476	-2.70018
DCUN1D5	DCN1, defective in cullin neddylation 1, domain containing 5 (S. cerevisiae)	4.11158	1.47215	1.25423	2.64852
C6orf120	chromosome 6 open reading frame 120	4.11052	2.51758	-1.90649	-3.07786
NOP10	NOP10 ribonucleoprotein homolog (yeast)	4.10702	0.796989	-1.30074	1.72928
TSEN2	tRNA splicing endonuclease 2 homolog (S. cerevisiae)	4.10699	2.26862	4.92269	3.02703
MMAA	methylmalonic aciduria (cobalamin deficiency) cblA type	4.10621	3.55426	2.86688	0.957682
CCRK	cell cycle related kinase	4.10613	-1.47904	2.75735	6.83208
TMED10	transmembrane emp24-like trafficking protein 10 (yeast)	4.1057	-1.02407	1.95487	5.21239
C18orf45	chromosome 18 open reading frame 45	4.10527	1.08099	-0.513011	-0.833926
FOSL1	FOS-like antigen 1	4.10485	-1.15572	3.02431	5.68932
NOM1	nucleolar protein with MIF4G domain 1	4.09851	0.369174	2.3403	3.61279
STARD3	StAR-related lipid transfer (START) domain containing 3	4.09801	2.89131	-1.18435	-1.16866
BEGAIN	brain-enriched guanylate kinase-associated homolog (rat)	4.09656	-4.78517	-8.89647	-1.67575
WDR43	WD repeat domain 43	4.09595	2.51733	-0.99397	0.410089
TOMM34	translocase of outer mitochondrial membrane 34	4.09364	-0.982799	2.18925	2.20503
RBMS1	RNA binding motif, single stranded interacting protein 1	4.0918	-3.81335	1.83	5.60023
NME6	non-metastatic cells 6, protein expressed in (nucleoside-diphosphate kinase)	4.08833	0.620966	1.80149	1.93006
LOC653435	glucuronidase, beta pseudogene	4.08824	2.28807	2.00252	0.582543
LOC494150	prohibitin pseudogene	4.0851	3.01715	4.13789	3.27176
WSB2	WD repeat and SOCS box-containing 2	4.08316	-0.81886	1.96129	3.04102
INPP4A	inositol polyphosphate-4-phosphatase, type I, 107kDa	4.0828	1.27374	1.14204	2.88755
PHBP1	prohibitin pseudogene 1	4.08017	1.88033	3.72392	1.97149
ADH5	alcohol dehydrogenase 5 (class III), chi polypeptide	4.07923	5.77252	-2.03863	-2.93789
DCAKD	dephospho-CoA kinase domain containing	4.07895	3.35648	3.19459	-1.64598
MCCC2	methylcrotonoyl-Coenzyme A carboxylase 2 (beta)	4.0781	1.4687	2.95688	0.97578
BACH1	BTB and CNC homology 1, basic leucine zipper transcription factor 1	4.07697	6.86725	-6.20525	-8.53382
SASH3	SAM and SH3 domain containing 3	4.07609	-2.39981	2.85902	8.73967
CDCA7	cell division cycle associated 7	4.0758	-7.91579	7.78033	7.71641
SLC29A1	solute carrier family 29 (nucleoside transporters), member 1	4.07428	3.95223	-10.2586	-9.7813
WDR18	WD repeat domain 18	4.07411	3.64429	1.79776	-0.723691
VDAC1	voltage-dependent anion channel 1	4.0733	1.27938	1.61223	4.28178
MTX2	metaxin 2	4.07182	-1.93117	2.58372	1.76007
LOC392473	hypothetical LOC392473	4.07062	-2.367	2.09315	1.97363
RNFT2	ring finger protein, transmembrane 2	4.06687	2.65058	1.13513	-3.34535
PEX3	peroxisomal biogenesis factor 3	4.06664	-3.71282	2.03408	3.13787
CRABP1	cellular retinoic acid binding protein 1	4.06596	0.819769	1.45662	3.52505
ZNF697	zinc finger protein 697	4.06354	1.96494	-1.18807	-2.27798
NOTCH3	Notch homolog 3 (Drosophila)	4.06283	16.0883	4.2084	-10.5967
ZMYND11	zinc finger, MYND domain containing 11	4.06035	4.28509	-2.1163	-2.97807
EXOG	endo/exonuclease (5'-3'), endonuclease G-like	4.06028	-3.07644	1.03925	4.22605
TULP4	tubby like protein 4	4.05996	6.05945	-3.33226	-5.17711
LOC442261	similar to coiled-coil-helix-coiled-coil-helix domain containing 2	4.05969	0.785918	-1.39897	1.49766
C1orf69	chromosome 1 open reading frame 69	4.05906	-1.79336	5.91494	4.36641
USP46	ubiquitin specific peptidase 46	4.05831	1.02774	3.82541	4.02773
UBQLN1	ubiquilin 1	4.05815	2.20919	-2.22075	-3.82543
LARP4	La ribonucleoprotein domain family, member 4	4.0579	2.61538	1.86156	4.18076
TMEM174	transmembrane protein 174	4.05754	8.8738	3.8461	3.20716
MRPL4	mitochondrial ribosomal protein L4	4.05173	-1.4772	4.03966	6.50663
RNASEH1	ribonuclease H1	4.0493	1.73509	-4.24219	3.30644
TMBIM1	transmembrane BAX inhibitor motif containing 1	4.04625	2.00594	1.82654	-1.16529
SPC25	SPC25, NDC80 kinetochore complex component, homolog (S. cerevisiae)	4.04524	-7.79704	3.83514	-5.70429
PPPDE2	PPPDE peptidase domain containing 2	4.04305	2.98104	1.03366	-0.671894
LOC400013	hypothetical gene supported by BC000665	4.04015	2.88332	2.6034	-1.53284
C1QBP	complement component 1, q subcomponent binding protein	4.03948	1.57033	3.28621	2.56328
RGP1	RGP1 retrograde golgi transport homolog (S. cerevisiae)	4.03895	1.70927	1.7406	5.22711
CINP	cyclin-dependent kinase 2-interacting protein	4.03758	2.25317	2.76706	3.49055
TSC22D2	TSC22 domain family, member 2	4.03414	2.87403	-1.33466	-1.67754
LOC401127	WD repeat domain 5 pseudogene	4.03361	1.50652	5.10629	5.20672
CACNB3	calcium channel, voltage-dependent, beta 3 subunit	4.03198	-2.50571	2.63583	5.12891
PSD3	pleckstrin and Sec7 domain containing 3	4.03184	-3.23889	2.98169	1.4559
NR1H3	nuclear receptor subfamily 1, group H, member 3	4.0316	2.603	1.82883	-3.01873
TMEM208	transmembrane protein 208	4.03132	1.16438	-1.11675	0.530059
FAM134B	family with sequence similarity 134, member B	4.03065	5.90076	-4.87812	-8.02407
ANAPC7	anaphase promoting complex subunit 7	4.02605	1.88818	1.60902	-1.29145
C21orf67	chromosome 21 open reading frame 67	4.02591	1.251	-2.98831	2.20392
ITGA11	integrin, alpha 11	4.02559	-7.06059	5.23135	12.685
BAALC	brain and acute leukemia, cytoplasmic	4.02545	4.89519	-3.72978	-10.3069
SYNJ2BP	synaptojanin 2 binding protein	4.02544	-1.70682	1.80401	2.49451
VAPB	VAMP (vesicle-associated membrane protein)-associated protein B and C	4.02488	3.89187	-1.14995	-1.9587
CD6	CD6 molecule	4.02421	-4.22761	7.43482	12.7931
GTPBP5	GTP binding protein 5 (putative)	4.02357	1.95925	3.63656	3.81412
CYP11B1	cytochrome P450, family 11, subfamily B, polypeptide 1	4.02335	-0.602194	1.71734	5.24777
TBC1D24	TBC1 domain family, member 24	4.02222	7.17749	2.38232	2.49489
AKR1A1	aldo-keto reductase family 1, member A1 (aldehyde reductase)	4.02131	-1.94673	1.59631	4.26455
ZNF576	zinc finger protein 576	4.01851	-0.930959	4.40295	4.2362
COX10	COX10 homolog, cytochrome c oxidase assembly protein, heme A: farnesyltransferase (yeast)	4.01669	1.04696	-0.954224	2.29601
ADAMTS7	ADAM metallopeptidase with thrombospondin type 1 motif, 7	4.01614	-8.20936	2.87532	9.19252
NAT11	N-acetyltransferase 11 (GCN5-related, putative)	4.01375	3.14101	2.37448	2.57663
ANKRD16	ankyrin repeat domain 16	4.00978	2.50346	2.09551	1.41694
PINX1	PIN2-interacting protein 1	4.0078	1.04651	3.42599	3.5886
MRRF	mitochondrial ribosome recycling factor	4.00711	-1.58336	2.65097	4.0056
BCL7B	B-cell CLL/lymphoma 7B	4.00411	-2.10164	-5.79614	1.87901
LOC343508	similar to aconitase 2	4.00103	-1.20103	3.09273	2.54408
CLEC4E	C-type lectin domain family 4, member E	3.99836	3.58978	-1.74068	-8.51589
RPTOR	regulatory associated protein of MTOR, complex 1	3.99266	3.42113	0.730232	-0.820507
PLK1	polo-like kinase 1 (Drosophila)	3.99137	-6.33468	-3.17861	-11.3377
NXPH4	neurexophilin 4	3.99137	0.847559	1.81596	2.31396
RHBDF1	rhomboid 5 homolog 1 (Drosophila)	3.98983	2.77045	4.69899	-1.19863
HEY1	hairy/enhancer-of-split related with YRPW motif 1	3.98949	11.0353	-4.84062	-9.80155
TREM1	triggering receptor expressed on myeloid cells 1	3.98913	5.90892	-11.0479	-7.36257
UBXN8	UBX domain protein 8	3.98858	0.957751	0.537133	1.31745
C1orf93	chromosome 1 open reading frame 93	3.98649	1.31611	-1.32962	-2.58586
CENPK	centromere protein K	3.98464	-3.67552	2.2763	-2.51598
RYR1	ryanodine receptor 1 (skeletal)	3.98366	3.96275	-2.50854	-0.633856
SLC12A6	solute carrier family 12 (potassium/chloride transporters), member 6	3.98122	1.63699	0.674553	-0.428769
C2orf69	chromosome 2 open reading frame 69	3.98081	2.81146	-1.33346	1.56401
GPR119	G protein-coupled receptor 119	3.98065	-1.18469	1.66237	4.56144
RHBDD3	rhomboid domain containing 3	3.98052	5.55935	-0.943159	-2.19148
DIP2B	DIP2 disco-interacting protein 2 homolog B (Drosophila)	3.98048	4.22302	-2.16495	-3.50293
CD80	CD80 molecule	3.98035	3.80108	-1.8652	-1.444
CXorf26	chromosome X open reading frame 26	3.97773	2.35957	4.11632	2.20688
CTSA	cathepsin A	3.97514	2.70927	-1.80544	-1.43149
CDC20	cell division cycle 20 homolog (S. cerevisiae)	3.97465	-2.93546	-4.38273	-9.97972
PKP4	plakophilin 4	3.97431	3.90423	1.26269	-3.98618
C1GALT1	core 1 synthase, glycoprotein-N-acetylgalactosamine 3-beta-galactosyltransferase, 1	3.97023	0.380028	-1.00759	0.649613
POLE2	polymerase (DNA directed), epsilon 2 (p59 subunit)	3.9699	-4.61657	5.82019	5.75528
NUP210	nucleoporin 210kDa	3.96925	2.4375	-1.85243	-4.88635
UQCRC1	ubiquinol-cytochrome c reductase core protein I	3.96775	1.70295	2.93465	0.454396
SRRD	SRR1 domain containing	3.96379	3.20095	2.26606	1.07312
MFAP5	microfibrillar associated protein 5	3.96231	3.64147	-4.92892	1.05906
C19orf47	chromosome 19 open reading frame 47	3.96172	0.659507	1.10046	2.17594
DHX37	DEAH (Asp-Glu-Ala-His) box polypeptide 37	3.95944	2.45939	1.82847	1.32577
OSTM1	osteopetrosis associated transmembrane protein 1	3.95891	1.8601	-3.20795	-3.26803
TRUB2	TruB pseudouridine (psi) synthase homolog 2 (E. coli)	3.9588	1.22642	1.24809	1.1673
BRCA1	breast cancer 1, early onset	3.95781	-1.7374	4.45186	-1.5325
KCNAB2	potassium voltage-gated channel, shaker-related subfamily, beta member 2	3.95691	2.86239	-0.704411	-3.78061
RNPC3	RNA-binding region (RNP1, RRM) containing 3	3.95461	2.43349	2.15199	3.38191
GMFB	glia maturation factor, beta	3.95406	-0.812407	-2.22919	3.0256
PFKFB3	6-phosphofructo-2-kinase/fructose-2,6-biphosphatase 3	3.95393	2.32006	-1.98806	-3.8739
CDC45L	CDC45 cell division cycle 45-like (S. cerevisiae)	3.95159	-6.47551	4.86252	4.73867
LOC391741	similar to actin, gamma 1 propeptide	3.95045	-5.36531	2.24682	5.91165
RBBP5	retinoblastoma binding protein 5	3.94803	1.04651	2.49262	0.815368
GNS	glucosamine (N-acetyl)-6-sulfatase	3.94788	0.781801	-0.765219	-0.990705
GPER	G protein-coupled estrogen receptor 1	3.94604	-7.76662	2.72611	4.01087
TFCP2L1	transcription factor CP2-like 1	3.94586	4.7394	0.961795	1.50365
PRDX4	peroxiredoxin 4	3.94379	0.30103	2.70899	2.7034
LOC284570	hypothetical protein LOC284570	3.94348	1.61386	0.924032	2.12592
CDCP1	CUB domain containing protein 1	3.94184	-5.13798	-3.57183	7.44798
TRIM62	tripartite motif-containing 62	3.94089	3.91436	2.22053	-1.54812
ABCE1	ATP-binding cassette, sub-family E (OABP), member 1	3.94076	-1.51688	2.50943	2.73914
USP47	ubiquitin specific peptidase 47	3.94031	0.871764	-3.59791	-1.16026
MRPL21	mitochondrial ribosomal protein L21	3.93938	-0.48764	2.14514	2.90695
XPNPEP2	X-prolyl aminopeptidase (aminopeptidase P) 2, membrane-bound	3.93883	-2.54485	-0.492162	1.03409
LOC147804	tropomyosin 3 pseudogene	3.93864	-3.39435	3.1235	4.91809
ARHGAP19	Rho GTPase activating protein 19	3.93688	-2.5389	2.68657	4.42289
SLIT1	slit homolog 1 (Drosophila)	3.93688	0.595327	2.68657	4.42289
TYMP	thymidine phosphorylase	3.93601	-0.460917	1.18469	-0.390337
DDO	D-aspartate oxidase	3.93329	-3.76128	7.72242	6.83565
GBAP	glucosidase, beta; acid, pseudogene	3.93207	2.7032	-1.09911	-0.935714
HIF1AN	hypoxia inducible factor 1, alpha subunit inhibitor	3.93199	2.0121	3.95249	2.48439
VANGL1	vang-like 1 (van gogh, Drosophila)	3.93088	1.85832	6.70972	5.80396
PDGFRB	platelet-derived growth factor receptor, beta polypeptide	3.92895	5.31849	2.59913	4.26446
LRCH3	leucine-rich repeats and calponin homology (CH) domain containing 3	3.92699	1.73869	2.08461	1.32988
SLC16A8	solute carrier family 16, member 8 (monocarboxylic acid transporter 3)	3.92661	2.45656	-1.97091	-3.05791
PAQR8	progestin and adipoQ receptor family member VIII	3.92618	-5.25663	1.6186	-1.78037
C7orf43	chromosome 7 open reading frame 43	3.92567	-0.752296	-0.854333	2.16998
STOML2	stomatin (EPB72)-like 2	3.92197	3.17851	1.24086	0.720262
LOC284889	hypothetical protein LOC284889	3.92137	1.76953	0.831502	1.96097
MIF	macrophage migration inhibitory factor (glycosylation-inhibiting factor)	3.92137	1.76953	0.831502	1.96097
GUSBL2	glucuronidase, beta-like 2	3.92002	2.20899	-4.57846	-3.44058
SMA5	glucuronidase, beta pseudogene	3.92002	1.58364	1.42663	-1.04683
ALDH5A1	aldehyde dehydrogenase 5 family, member A1	3.91829	2.25393	5.74976	-2.73003
CENPM	centromere protein M	3.91757	-6.26836	3.52631	-3.66104
WDR36	WD repeat domain 36	3.91676	1.82509	2.72486	3.42413
NUB1	negative regulator of ubiquitin-like proteins 1	3.91491	-2.31922	-4.82966	-5.70177
DIRAS1	DIRAS family, GTP-binding RAS-like 1	3.91466	1.69874	-1.03308	1.29616
RANBP6	RAN binding protein 6	3.91313	-1.72085	0.869277	2.53875
TEX261	testis expressed 261	3.91181	-2.51822	3.14809	5.20976
LOC390424	similar to hCG1639781	3.90931	-0.481656	5.31075	4.5823
NDUFA9	NADH dehydrogenase (ubiquinone) 1 alpha subcomplex, 9, 39kDa	3.90918	0.879932	4.98802	4.52042
SLC6A8	solute carrier family 6 (neurotransmitter transporter, creatine), member 8	3.90824	4.54886	5.01712	3.17227
TTPAL	tocopherol (alpha) transfer protein-like	3.9069	-0.999515	1.93732	3.29754
SKAP1	src kinase associated phosphoprotein 1	3.90357	-1.89866	1.11262	-1.01825
UBE2N	ubiquitin-conjugating enzyme E2N (UBC13 homolog, yeast)	3.90355	-4.46824	3.63701	7.75629
B3GNT5	UDP-GlcNAc:betaGal beta-1,3-N-acetylglucosaminyltransferase 5	3.9025	2.14265	-6.77804	-5.94709
HES6	hairy and enhancer of split 6 (Drosophila)	3.89734	9.28725	1.3	-1.20372
FTSJ1	FtsJ homolog 1 (E. coli)	3.89554	2.05841	1.41009	2.00154
CRHR1	corticotropin releasing hormone receptor 1	3.89465	1.63989	1.16176	1.7992
SMEK2	SMEK homolog 2, suppressor of mek1 (Dictyostelium)	3.89261	-1.17771	-4.97177	-1.39349
ZC3H13	zinc finger CCCH-type containing 13	3.892	-1.85361	1.97937	1.81024
PLIN4	KIAA1881	3.89134	3.08951	-4.40784	-7.24954
ATP5C1	ATP synthase, H+ transporting, mitochondrial F1 complex, gamma polypeptide 1	3.89107	1.34484	3.83294	2.65212
ATXN7L1	ataxin 7-like 1	3.8888	-1.65223	3.25196	5.16972
GMPPB	GDP-mannose pyrophosphorylase B	3.88831	1.39443	4.60841	7.25746
AMIGO3	adhesion molecule with Ig-like domain 3	3.88831	1.39443	4.60841	7.25746
TEX2	testis expressed 2	3.88813	-1.90814	0.351592	1.24557
POH1	proteasome (prosome, macropain) 26S subunit, non-ATPase, 14	3.88792	1.16411	1.78755	1.84836
XIAP	X-linked inhibitor of apoptosis	3.88753	2.43778	-4.5109	-2.77749
SPRY2	sprouty homolog 2 (Drosophila)	3.88617	-15.1542	-1.77294	13.1559
SPRYD3	SPRY domain containing 3	3.88607	0.760476	-0.864251	1.18092
SSTR3	somatostatin receptor 3	3.8851	1.63342	-2.0555	1.39766
ADRA2C	adrenergic, alpha-2C-, receptor	3.88493	-1.01957	-2.20528	-1.44975
TTC7B	tetratricopeptide repeat domain 7B	3.88491	3.34517	2.11329	-0.972189
TSPAN14	tetraspanin 14	3.88418	-2.5389	-6.3972	-4.53872
SNX5	sorting nexin 5	3.88279	-5.63304	1.45559	7.6711
KCNK15	potassium channel, subfamily K, member 15	3.88002	1.33281	1.05976	1.09569
BEAN	brain expressed, associated with Nedd4	3.8787	-2.0287	-4.59184	-1.06749
SRI	sorcin	3.8787	-2.6645	1.44677	5.20638
THAP3	THAP domain containing, apoptosis associated protein 3	3.8772	5.68702	2.10326	2.28833
COX11	COX11 homolog, cytochrome c oxidase assembly protein (yeast)	3.87607	2.59471	2.89759	3.0583
UBE2V2	ubiquitin-conjugating enzyme E2 variant 2	3.87601	1.48246	3.35128	1.85739
NARG1	NMDA receptor regulated 1	3.87511	-2.04804	2.66611	5.89848
CELSR1	cadherin, EGF LAG seven-pass G-type receptor 1 (flamingo homolog, Drosophila)	3.87462	1.48295	-3.13028	-1.93221
TCIRG1	T-cell, immune regulator 1, ATPase, H+ transporting, lysosomal V0 subunit A3	3.8743	1.36543	1.86464	2.05463
SLC12A2	solute carrier family 12 (sodium/potassium/chloride transporters), member 2	3.87429	2.91377	3.55984	-0.686494
DDB1	damage-specific DNA binding protein 1, 127kDa	3.87357	1.86774	-2.9309	-2.48443
LOC390940	similar to R28379_1	3.87342	-2.65274	-3.54015	-1.71715
NOC3L	nucleolar complex associated 3 homolog (S. cerevisiae)	3.87167	-1.41148	3.17979	4.10912
MLLT10	myeloid/lymphoid or mixed-lineage leukemia (trithorax homolog, Drosophila); translocated to, 10	3.87137	6.62026	-3.33169	-3.81269
DFNB31	deafness, autosomal recessive 31	3.86901	8.66302	-2.88581	-5.8871
DNAJC8	DnaJ (Hsp40) homolog, subfamily C, member 8	3.86846	2.15067	-1.10012	1.42446
CARS	cysteinyl-tRNA synthetase	3.86739	7.91055	-6.99727	-10.7007
MTHFS	5,10-methenyltetrahydrofolate synthetase (5-formyltetrahydrofolate cyclo-ligase)	3.86631	1.98335	-3.3967	-1.27825
C2CD2	C2 calcium-dependent domain containing 2	3.8637	1.36598	1.51363	0.787214
BNIP1	BCL2/adenovirus E1B 19kDa interacting protein 1	3.86303	-0.866015	1.31695	4.27041
STX11	syntaxin 11	3.86276	1.91341	-2.90797	-5.25896
FAR2	fatty acyl CoA reductase 2	3.86249	-3.47617	-2.87425	2.04426
COX11P	COX11 homolog, cytochrome c oxidase assembly protein (yeast) pseudogene	3.86225	1.72377	-2.26352	0.827272
ATP5J	ATP synthase, H+ transporting, mitochondrial F0 complex, subunit F6	3.86175	-0.460784	3.88376	2.34033
NOLC1	nucleolar and coiled-body phosphoprotein 1	3.8599	-2.98667	3.03401	6.61714
VPS33A	vacuolar protein sorting 33 homolog A (S. cerevisiae)	3.85956	1.02089	0.40365	0.957418
CENPH	centromere protein H	3.85629	1.06274	-0.834089	-4.06946
RIOK3	RIO kinase 3 (yeast)	3.85597	0.848661	-2.02061	-2.72777
WDR35	WD repeat domain 35	3.85532	4.26939	-1.38824	-4.61384
HAB1	B1 for mucin	3.85425	-11.2098	-1.75248	11.0625
BET1L	blocked early in transport 1 homolog (S. cerevisiae)-like	3.85333	1.70927	2.17014	2.57298
PA2G4	proliferation-associated 2G4, 38kDa	3.85242	2.43026	3.07286	3.51128
RILPL1	Rab interacting lysosomal protein-like 1	3.85072	11.254	3.67557	-1.79184
RAB35	RAB35, member RAS oncogene family	3.85063	-1.21493	1.0886	1.96084
MRPS28	mitochondrial ribosomal protein S28	3.85061	-1.61855	2.33424	5.12627
HARBI1	harbinger transposase derived 1	3.85028	3.23859	-1.63076	-1.1544
PPIF	peptidylprolyl isomerase F	3.84989	11.9892	-2.22103	-9.83797
MLLT11	myeloid/lymphoid or mixed-lineage leukemia (trithorax homolog, Drosophila); translocated to, 11	3.8491	-4.30471	1.84447	1.63242
ANXA2P3	annexin A2 pseudogene 3	3.84852	1.89664	3.82165	3.25316
EP400NL	EP400 N-terminal like	3.84759	0.700072	0.38359	1.10373
ZNF259	zinc finger protein 259	3.84756	3.4092	-1.81147	-1.52309
ZNF259P	zinc finger protein 259, pseudogene	3.84756	3.4092	-1.81147	-1.52309
TMEM105	transmembrane protein 105	3.8455	-1.21936	-1.58143	0.83713
METTL11A	methyltransferase like 11A	3.84513	2.57919	3.82933	-2.0411
TXNL4A	thioredoxin-like 4A	3.84393	1.1445	2.33503	1.70838
PLXNA3	plexin A3	3.8438	3.31528	-1.1178	0.947826
GGTLC1	gamma-glutamyltransferase light chain 1	3.84272	6.94955	2.70927	-1.93747
HPS1	Hermansky-Pudlak syndrome 1	3.84266	5.59476	-5.62998	-4.01546
NDUFS6	NADH dehydrogenase (ubiquinone) Fe-S protein 6, 13kDa (NADH-coenzyme Q reductase)	3.84174	1.04651	3.77605	5.0379
ZNF843	zinc finger protein 843	3.84153	1.07306	1.6002	3.03318
LOC407835	mitogen-activated protein kinase kinase 2 pseudogene	3.84146	3.54151	2.65115	1.14594
RPN2	ribophorin II	3.84075	1.64308	1.22772	1.86871
SKA3	chromosome 13 open reading frame 3	3.83914	-4.36303	3.18039	-6.41623
PPARG	peroxisome proliferator-activated receptor gamma	3.83857	0.960204	1.3148	2.62838
AARS	alanyl-tRNA synthetase	3.8381	7.92609	-5.52612	-12.6946
PPM1F	protein phosphatase 1F (PP2C domain containing)	3.83774	2.49619	5.9524	7.17839
CTNNBL1	catenin, beta like 1	3.83685	3.99404	0.775543	-0.734099
C14orf142	chromosome 14 open reading frame 142	3.83542	1.28784	-1.15044	-0.766736
RAB7A	RAB7A, member RAS oncogene family	3.83459	0.595327	-1.03391	-0.618084
TXN	thioredoxin	3.83446	9.65499	0.903577	-6.34082
NACC2	NACC family member 2, BEN and BTB (POZ) domain containing	3.83344	-1.97973	3.26865	3.8628
LOC400707	hypothetical gene supported by AK124070	3.83226	-2.01022	-2.39829	-0.714485
RNGTT	RNA guanylyltransferase and 5'-phosphatase	3.83002	-4.14745	1.68958	6.74305
MFN1	mitofusin 1	3.82999	1.04651	-2.84547	-0.941859
TNNI2	troponin I type 2 (skeletal, fast)	3.82979	-3.10137	1.83813	5.93961
POLR3A	polymerase (RNA) III (DNA directed) polypeptide A, 155kDa	3.82925	1.70927	2.3426	1.95477
CSTF2	cleavage stimulation factor, 3' pre-RNA, subunit 2, 64kDa	3.82844	0.67333	3.6177	2.16619
UBE2J2	ubiquitin-conjugating enzyme E2, J2 (UBC6 homolog, yeast)	3.82838	2.71562	2.11176	1.60281
PSMA6	proteasome (prosome, macropain) subunit, alpha type, 6	3.82815	3.64164	-0.688755	-0.851253
KIAA0391	KIAA0391	3.82815	3.64164	1.94221	3.276
SLC48A1	solute carrier family 48 (heme transporter), member 1	3.8277	14.7097	4.73417	-9.84588
CD81	CD81 molecule	3.8271	-1.76559	-0.317055	-0.827285
AIMP1	aminoacyl tRNA synthetase complex-interacting multifunctional protein 1	3.82482	0.911538	-1.10684	2.35048
UBE2D4	ubiquitin-conjugating enzyme E2D 4 (putative)	3.82349	4.33139	2.93818	1.56198
PARP9	poly (ADP-ribose) polymerase family, member 9	3.82315	-4.9607	2.00317	5.43801
HECTD3	HECT domain containing 3	3.82251	1.46561	-1.40893	1.07306
MECR	mitochondrial trans-2-enoyl-CoA reductase	3.82201	2.86961	3.13838	-0.8965
APOA1BP	apolipoprotein A-I binding protein	3.82111	4.42617	2.88511	4.32262
C16orf68	chromosome 16 open reading frame 68	3.82099	1.75365	-1.28502	1.20026
NFKBIL2	nuclear factor of kappa light polypeptide gene enhancer in B-cells inhibitor-like 2	3.82017	2.13833	5.40477	4.40562
FDX1	ferredoxin 1	3.81935	1.93279	-2.69589	-4.94833
FDXP1	ferredoxin pseudogene 1	3.81935	1.93279	-2.69589	-4.94833
UGGT1	UDP-glucose ceramide glucosyltransferase-like 1	3.81836	-1.28036	1.6517	-2.39592
RANBP1	RAN binding protein 1	3.81751	-3.17471	1.72423	3.6947
PKIA	protein kinase (cAMP-dependent, catalytic) inhibitor alpha	3.8155	0.899405	2.5265	2.18068
OR7E39P	olfactory receptor, family 7, subfamily E, member 39 pseudogene	3.81426	-1.80473	1.2079	2.06298
C11orf1	chromosome 11 open reading frame 1	3.81295	1.3196	2.92373	1.60484
RBM8A	RNA binding motif protein 8A	3.81192	-4.24355	-1.2099	2.78461
DKFZp547E087	NPIP-like protein ENSP00000283050	3.81089	3.11027	-6.25362	-5.84007
ARPC1A	actin related protein 2/3 complex, subunit 1A, 41kDa	3.80931	-0.717345	-0.345085	1.6302
TAP2	transporter 2, ATP-binding cassette, sub-family B (MDR/TAP)	3.80921	-0.761465	1.45601	1.96187
FAM92A1	family with sequence similarity 92, member A1	3.80886	1.99086	8.46319	6.22346
COX5A	cytochrome c oxidase subunit Va	3.80782	-2.24401	1.67952	2.53549
TPD52	tumor protein D52	3.80774	-2.62898	5.97966	1.5411
CPSF3L	cleavage and polyadenylation specific factor 3-like	3.8077	2.36037	1.10683	-1.75809
ANKS6	ankyrin repeat and sterile alpha motif domain containing 6	3.80725	-5.01176	1.20821	2.53238
CLC	Charcot-Leyden crystal protein	3.80453	-2.35639	-5.51047	-1.56174
ATP6V1D	ATPase, H+ transporting, lysosomal 34kDa, V1 subunit D	3.80275	1.87132	3.13598	1.39364
TXNRD1	thioredoxin reductase 1	3.80219	14.5411	2.69552	-14.0327
USP54	ubiquitin specific peptidase 54	3.80134	5.31012	-4.92695	-4.74937
RABGEF1	RAB guanine nucleotide exchange factor (GEF) 1	3.79859	10.5694	-2.13439	-4.17107
KCTD7	potassium channel tetramerisation domain containing 7	3.79859	10.5694	-2.13439	-4.17107
SFXN3	sideroflexin 3	3.79646	-1.82361	5.43257	5.49098
MCM8	minichromosome maintenance complex component 8	3.79529	-3.15899	4.20834	1.19332
CD68	CD68 molecule	3.79406	4.08836	0.647956	0.37275
FRRS1	ferric-chelate reductase 1	3.79133	1.52026	0.830034	0.741066
PPP2R2D	protein phosphatase 2, regulatory subunit B, delta isoform	3.7909	3.17355	-0.612709	-1.38214
SNX4	sorting nexin 4	3.79054	3.80001	-0.409577	0.714466
ABL1	c-abl oncogene 1, receptor tyrosine kinase	3.79019	-1.4585	-2.3472	4.33189
UBE2T	ubiquitin-conjugating enzyme E2T (putative)	3.79018	-7.09986	3.82362	1.39005
L2HGDH	L-2-hydroxyglutarate dehydrogenase	3.78814	-1.94892	4.29435	3.25551
SNAP29	synaptosomal-associated protein, 29kDa	3.78712	1.04651	-1.84428	3.28856
CCDC93	coiled-coil domain containing 93	3.7868	4.8798	-1.53862	-3.1948
PSME2	proteasome (prosome, macropain) activator subunit 2 (PA28 beta)	3.78585	-2.46286	2.99184	2.19185
NAGK	N-acetylglucosamine kinase	3.78483	-1.39103	0.324133	1.1831
PIP5K1A	phosphatidylinositol-4-phosphate 5-kinase, type I, alpha	3.78465	-3.25289	-4.02924	-1.38703
FLJ11235	hypothetical FLJ11235	3.78385	1.91242	3.30846	3.03657
ETFDH	electron-transferring-flavoprotein dehydrogenase	3.78344	5.86129	2.20666	-1.20381
PDGFA	platelet-derived growth factor alpha polypeptide	3.78221	-4.43359	4.72824	5.96895
PDLIM4	PDZ and LIM domain 4	3.78208	-2.39385	8.85597	8.27068
CIR1	corepressor interacting with RBPJ	3.78111	4.09942	4.04882	-1.72815
NME1	non-metastatic cells 1, protein (NM23A) expressed in	3.78047	-1.27205	3.46365	4.17182
C1orf144	chromosome 1 open reading frame 144	3.78037	-4.06794	2.98939	7.98008
NSMCE2	non-SMC element 2, MMS21 homolog (S. cerevisiae)	3.77984	4.68918	-2.29991	-4.08033
APOC1	apolipoprotein C-I	3.77937	0.671076	0.558891	-0.862024
PITRM1	pitrilysin metallopeptidase 1	3.77608	2.90279	2.3725	-0.787212
DDIT3	DNA-damage-inducible transcript 3	3.775	5.11662	-9.10124	-11.7492
LOC441795	high mobility group protein B3-like protein-like	3.7749	-1.22173	1.81408	-2.84221
NAPG	N-ethylmaleimide-sensitive factor attachment protein, gamma	3.77486	-1.54174	-2.3278	1.17462
LOC100131601	similar to hCG1980470	3.77261	4.28858	6.75951	-1.45674
SIRT6	sirtuin (silent mating type information regulation 2 homolog) 6 (S. cerevisiae)	3.77246	0.807862	0.526862	2.23781
DYNLRB1	dynein, light chain, roadblock-type 1	3.77134	2.70927	1.11536	1.8932
C5orf28	chromosome 5 open reading frame 28	3.77052	3.52792	-3.23403	-3.71094
MRPL20	mitochondrial ribosomal protein L20	3.77026	-0.678745	2.64528	3.51308
KHSRP	KH-type splicing regulatory protein	3.77016	-1.18812	1.85835	1.04688
TPX2	TPX2, microtubule-associated, homolog (Xenopus laevis)	3.76956	-4.55211	-3.62441	-10.807
MGST3	microsomal glutathione S-transferase 3	3.76921	0.504432	0.405005	3.02674
MRS2	MRS2 magnesium homeostasis factor homolog (S. cerevisiae)	3.76869	1.37869	1.34897	0.561537
SLC22A18	solute carrier family 22, member 18	3.76776	3.53286	-4.05151	-0.944621
TEAD3	TEA domain family member 3	3.76619	1.74805	1.78509	1.93024
XPO5	exportin 5	3.7647	1.45208	1.01174	1.43511
COQ10B	coenzyme Q10 homolog B (S. cerevisiae)	3.76306	2.0374	-1.2837	-0.8862
TXNDC17	thioredoxin domain containing 17	3.76258	-1.33774	2.0872	6.08254
CSNK2A1	casein kinase 2, alpha 1 polypeptide	3.76227	2.05829	0.787946	-2.82463
PARK7	Parkinson disease (autosomal recessive, early onset) 7	3.76172	-0.448846	1.42631	1.41474
LOC148709	actin pseudogene	3.75826	-8.18354	2.37616	12.8442
ARL8B	ADP-ribosylation factor-like 8B	3.75771	2.42335	2.67826	1.97952
ELK1	ELK1, member of ETS oncogene family	3.75727	1.52056	1.54242	1.06156
SCAMP3	secretory carrier membrane protein 3	3.75532	4.73585	2.09146	-0.460615
LZIC	leucine zipper and CTNNBIP1 domain containing	3.75497	2.67224	1.17295	2.38505
C7orf29	chromosome 7 open reading frame 29	3.75439	5.91131	-6.73236	-10.444
XBP1	X-box binding protein 1	3.75384	4.45252	-7.2785	-5.17368
CCNF	cyclin F	3.75216	-3.43181	2.06408	-3.82322
PTER	phosphotriesterase related	3.75216	4.28638	-5.50461	-3.77513
FAM114A1	family with sequence similarity 114, member A1	3.75132	2.93951	-2.63384	1.91342
LOC402360	similar to hCG1742476	3.75023	2.70927	3.09186	1.39365
NOP56	NOP56 ribonucleoprotein homolog (yeast)	3.75023	2.70927	3.09186	1.70521
SFRS3	splicing factor, arginine/serine-rich 3	3.74862	-2.93547	-1.96375	3.46679
HSD17B14	hydroxysteroid (17-beta) dehydrogenase 14	3.74853	3.23618	-3.06415	-0.869487
MSI2	musashi homolog 2 (Drosophila)	3.74813	-2.8776	-4.24925	-4.0024
SF3A3	splicing factor 3a, subunit 3, 60kDa	3.74629	0.656238	3.67837	2.84928
HPCAL1	hippocalcin-like 1	3.74569	1.9305	2.9585	3.70791
NUDT19	nudix (nucleoside diphosphate linked moiety X)-type motif 19	3.74397	1.3091	-1.14184	0.81827
ERI1	exoribonuclease 1	3.74378	3.9467	3.17252	0.800761
C12orf45	chromosome 12 open reading frame 45	3.74375	1.52613	1.45242	3.74717
MRPS18A	mitochondrial ribosomal protein S18A	3.74368	3.76549	-3.15985	-1.83062
EBNA1BP2	EBNA1 binding protein 2	3.74327	0.698728	3.43793	4.37323
MMP14	matrix metallopeptidase 14 (membrane-inserted)	3.74286	-2.32104	2.32083	-1.12626
RNF41	ring finger protein 41	3.74205	5.99747	-8.24505	-10.2012
MPZL3	myelin protein zero-like 3	3.74159	-2.82687	-1.00324	0.834249
LOC729595	similar to high mobility group box 3	3.74035	1.03591	3.1608	-3.46619
CLCN3	chloride channel 3	3.7395	-3.66368	-1.66624	-1.28746
LEPROT	leptin receptor overlapping transcript	3.73864	4.40229	-3.20604	-3.49817
C2CD3	C2 calcium-dependent domain containing 3	3.73788	0.749524	-2.52122	-1.03719
MTMR1	myotubularin related protein 1	3.73779	-0.733367	0.797382	-1.07928
PLA2G4D	phospholipase A2, group IVD (cytosolic)	3.73658	1.47385	2.45409	2.13428
LOC442517	similar to ATP-binding cassette, sub-family E, member 1	3.73566	0.604223	2.20401	2.3782
CAMKK2	calcium/calmodulin-dependent protein kinase kinase 2, beta	3.73487	-1.82209	-5.42067	-5.02623
TIMM13	translocase of inner mitochondrial membrane 13 homolog (yeast)	3.73454	1.94147	3.1146	3.58042
CALM3	calmodulin 3 (phosphorylase kinase, delta)	3.73323	-6.74202	2.69386	8.44971
MSTO1	misato homolog 1 (Drosophila)	3.73253	-1.34673	3.41612	2.89158
CHCHD10	coiled-coil-helix-coiled-coil-helix domain containing 10	3.73201	-0.714689	2.53696	5.01006
MYOF	myoferlin	3.73132	-9.06582	2.76121	6.98135
CEACAM20	carcinoembryonic antigen-related cell adhesion molecule 20	3.73066	2.20526	3.52804	0.846345
MUC4	mucin 4, cell surface associated	3.73034	1.5177	-1.7061	1.51981
GNG5	guanine nucleotide binding protein (G protein), gamma 5	3.7295	-1.23298	-1.39433	0.663003
SERPINE1	serpin peptidase inhibitor, clade E (nexin, plasminogen activator inhibitor type 1), member 1	3.72912	1.35297	4.83108	2.91259
YWHAE	tyrosine 3-monooxygenase/tryptophan 5-monooxygenase activation protein, epsilon polypeptide	3.72858	-3.27366	-3.12677	4.57463
C10orf125	chromosome 10 open reading frame 125	3.72817	-3.74553	2.70402	8.09207
LOC644415	similar to prohibitin	3.72736	1.59337	5.36898	5.35629
ARHGDIA	Rho GDP dissociation inhibitor (GDI) alpha	3.72594	-2.15861	-2.46762	4.04273
PSMB2	proteasome (prosome, macropain) subunit, beta type, 2	3.72575	3.58487	0.614627	-1.0845
CCNA2	cyclin A2	3.72344	-5.53616	1.83851	-7.83004
DDX31	DEAD (Asp-Glu-Ala-Asp) box polypeptide 31	3.7229	4.06269	1.68365	1.73422
SHCBP1	SHC SH2-domain binding protein 1	3.72173	-4.5172	2.40666	-4.29089
ZNF496	zinc finger protein 496	3.72153	1.70927	1.57055	1.8493
LOC645453	similar to ring finger protein (C3H2C3 type) 6	3.72136	-1.31002	0.809163	1.88052
C14orf169	chromosome 14 open reading frame 169	3.72122	-0.487049	3.34248	4.98666
LPGAT1	lysophosphatidylglycerol acyltransferase 1	3.72108	-1.10173	-2.99938	0.785905
ODF3L2	outer dense fiber of sperm tails 3-like 2	3.72083	-0.771976	2.7633	6.6377
RRH	retinal pigment epithelium-derived rhodopsin homolog	3.71667	0.741756	2.04655	2.7706
IARS	isoleucyl-tRNA synthetase	3.71254	2.68337	-3.72765	-6.11009
KLHL12	kelch-like 12 (Drosophila)	3.71251	5.54034	-2.09821	-2.2963
FBXW9	F-box and WD repeat domain containing 9	3.71213	2.02305	1.25829	1.2582
EIF4E	eukaryotic translation initiation factor 4E	3.71068	-4.56262	4.14962	7.66422
NCAPG2	non-SMC condensin II complex, subunit G2	3.70942	-3.79676	-1.34689	-4.38609
CCT5	chaperonin containing TCP1, subunit 5 (epsilon)	3.70935	1.2154	-2.74197	1.85097
ALG1L	asparagine-linked glycosylation 1-like	3.70826	1.11955	4.12522	1.66789
hCG_20426	hypothetical protein LOC441869	3.70811	-1.17764	0.999421	1.60289
DRAP1	DR1-associated protein 1 (negative cofactor 2 alpha)	3.70811	-1.17764	4.369	4.18124
INPP5F	inositol polyphosphate-5-phosphatase F	3.70779	-1.21964	-4.18379	-0.557358
FAIM2	Fas apoptotic inhibitory molecule 2	3.70387	-6.36978	2.35008	3.04387
GAPDH	glyceraldehyde-3-phosphate dehydrogenase	3.70311	2.28399	2.08335	-1.74831
DCAF7	WD repeat domain 68	3.70042	-2.71763	-3.32095	-2.91007
TXNDC11	thioredoxin domain containing 11	3.70022	1.1134	-1.92095	0.898926
CHMP4A	chromatin modifying protein 4A	3.70006	1.04651	1.2054	0.572281
MDP1	magnesium-dependent phosphatase 1	3.70006	-1.20961	1.2054	0.956989
C21orf70	chromosome 21 open reading frame 70	3.69865	-1.03395	4.2845	4.65196
IL1RN	interleukin 1 receptor antagonist	3.69791	-9.79682	0.94731	8.70777
STAT4	signal transducer and activator of transcription 4	3.69423	7.30084	-1.02022	-3.99235
DDX49	DEAD (Asp-Glu-Ala-Asp) box polypeptide 49	3.69036	0.979759	3.50294	3.22339
MAP7D1	MAP7 domain containing 1	3.68926	3.27778	1.79846	-1.06275
HAX1	HCLS1 associated protein X-1	3.68811	4.61215	-1.08203	-2.85741
LDHA	lactate dehydrogenase A	3.68611	1.27231	3.09964	4.06511
PAG1	phosphoprotein associated with glycosphingolipid microdomains 1	3.68583	-1.33559	-11.8514	-7.57349
BLM	Bloom syndrome, RecQ helicase-like	3.68579	-1.67447	2.39119	-2.01038
GLIPR2	GLI pathogenesis-related 2	3.68544	-0.780053	2.72174	3.5254
DDRGK1	DDRGK domain containing 1	3.68447	4.48661	3.21285	-1.11406
TCTN3	tectonic family member 3	3.68438	-2.61935	5.38503	6.96427
SNCA	synuclein, alpha (non A4 component of amyloid precursor)	3.68422	-0.951272	-5.24933	0.701271
TSPAN10	tetraspanin 10	3.68389	1.5425	-0.98533	1.20281
SETD4	SET domain containing 4	3.67926	8.00269	-1.65726	-6.44115
RBM18	RNA binding motif protein 18	3.67851	-0.982248	-1.54666	1.86472
LAIR1	leukocyte-associated immunoglobulin-like receptor 1	3.67845	-4.12217	-2.8772	2.62816
C14orf156	chromosome 14 open reading frame 156	3.67823	0.637041	1.0706	1.41114
MRPL17	mitochondrial ribosomal protein L17	3.67611	-0.846282	5.11337	4.11923
PIN1L	peptidylprolyl cis/trans isomerase, NIMA-interacting 1-like (pseudogene)	3.675	-2.3317	1.86123	2.58573
HADHB	hydroxyacyl-Coenzyme A dehydrogenase/3-ketoacyl-Coenzyme A thiolase/enoyl-Coenzyme A hydratase (trifunctional protein), beta subunit	3.67472	3.12284	-1.11008	-3.96237
MNS1	meiosis-specific nuclear structural 1	3.67454	-7.18907	3.5622	1.13526
SPCS3	signal peptidase complex subunit 3 homolog (S. cerevisiae)	3.67439	1.28449	0.682429	-0.422187
ANGPTL4	angiopoietin-like 4	3.67161	2.04401	-3.07465	0.693696
NAPRT1	nicotinate phosphoribosyltransferase domain containing 1	3.6716	4.40413	-1.25687	-2.32875
IGH@	immunoglobulin heavy locus	3.67011	-6.33948	-6.04674	-3.87406
IGHG1	immunoglobulin heavy constant gamma 1 (G1m marker)	3.67011	4.00885	1.75722	2.35288
IGHG2	immunoglobulin heavy constant gamma 2 (G2m marker)	3.67011	4.00885	1.75722	2.35288
CHD7	chromodomain helicase DNA binding protein 7	3.66997	-4.2833	-1.39183	6.49434
SRC	v-src sarcoma (Schmidt-Ruppin A-2) viral oncogene homolog (avian)	3.66961	1.78696	-1.14642	-1.03949
UBQLN4	ubiquilin 4	3.66799	4.02335	1.17343	-1.51817
SNRPF	small nuclear ribonucleoprotein polypeptide F	3.66541	-2.43799	1.21052	5.38443
UBASH3B	ubiquitin associated and SH3 domain containing, B	3.66413	-3.5485	10.3028	12.2333
TOR2A	torsin family 2, member A	3.66322	1.55053	1.47703	1.06866
NOL6	nucleolar protein family 6 (RNA-associated)	3.66187	1.23805	3.57887	6.23548
ADPRHL2	ADP-ribosylhydrolase like 2	3.66175	0.914434	1.24405	2.55783
ATP6V0C	ATPase, H+ transporting, lysosomal 16kDa, V0 subunit c	3.66083	1.79945	-1.88491	-1.18745
C1orf163	chromosome 1 open reading frame 163	3.6605	1.40961	-0.961286	1.21113
C4orf32	chromosome 4 open reading frame 32	3.65975	-1.52955	-5.0591	2.07206
PAFAH1B2	platelet-activating factor acetylhydrolase, isoform Ib, subunit 2 (30kDa)	3.65869	0.69143	1.85317	2.1618
VKORC1	vitamin K epoxide reductase complex, subunit 1	3.65674	1.96843	0.672463	1.99106
PDK1	pyruvate dehydrogenase kinase, isozyme 1	3.65651	5.35642	-2.79688	-5.02237
ICMT	isoprenylcysteine carboxyl methyltransferase	3.65646	2.68744	3.24491	2.69612
TMEM117	transmembrane protein 117	3.65586	-1.91841	4.42003	5.05379
NUP35	nucleoporin 35kDa	3.65577	-0.880312	0.439257	1.38758
TAF9	TAF9 RNA polymerase II, TATA box binding protein (TBP)-associated factor, 32kDa	3.65416	2.45678	1.27868	0.901467
C7orf20	chromosome 7 open reading frame 20	3.65369	3.42788	2.21999	-1.43017
DFNA5	deafness, autosomal dominant 5	3.64634	6.06905	-3.8851	-7.44903
FBXL6	F-box and leucine-rich repeat protein 6	3.64623	0.683483	2.80885	3.97346
HELLS	helicase, lymphoid-specific	3.64586	-6.10067	6.28755	5.33557
SLC25A17	solute carrier family 25 (mitochondrial carrier; peroxisomal membrane protein, 34kDa), member 17	3.64551	0.540858	2.20477	2.5497
FAM8A1	family with sequence similarity 8, member A1	3.64373	1.53689	-2.29123	-3.93036
USP11	ubiquitin specific peptidase 11	3.64315	-1.18807	0.591714	2.4601
MRPS30	mitochondrial ribosomal protein S30	3.643	1.38344	1.78724	1.90081
CCNB1	cyclin B1	3.64147	-3.64853	-2.60285	-10.9271
WNT10A	wingless-type MMTV integration site family, member 10A	3.641	0.925441	0.452455	0.7855
[truncated: 11,885 more rows]
